# Supplementary material for: Method of preparing an equimolar DNA mixture for one-step DNA assembly of over 50 fragments
Source: Sci Rep. 2015 May 20;5:10655. doi: 10.1038/srep10655 (PMC4438487; doi:10.1038/srep10655)
Supplement: Supplementary Tables [file srep10655-s2.xls]

## Sheet: Index
Supplemental Tables index
Method of preparing an equimolar DNA mixture for one-step DNA assembly of over 50 fragments
Kenji Tsuge, Yukari Sato, Yuka Kobayashi, Maiko Gondo, Masako Hasebe, Takashi Togashi, Masaru Tomita, and Mitsuhiro Itaya
Supplemental Table S1. Statistics of the protrusion selection for 50-OGAB blocks for the lambda phage reconstruction
Supplemental Table S2. The design of 50-OGAB blocks for lambda phage construction
Supplemental Table S3. Primer sequence for the OGAB blocks for lambda phage reconstruction
Supplemental Table S4. Relative molar concentration of the OGAB blocks for lambda phage genome reconstruction
Supplemental Table S5. Statistics of the protrusion selection for 55-OGAB blocks for the artificial nonmevalonate operon construction
Supplemental Table S6. The design of 55-OGAB blocks for artificial mevalonate operon construction
Supplemental Table S7. Primer sequence for the OGAB blocks for the artificial mevalonate operon construction
Supplemental Table S8. Time course of the ligation yield of all junction in lambda genome reconstruction
Supplemental Table S9. Typical time schedule of this method

## Sheet: Supplemental Table S1
Supplemental Table S1. Statistics of the protrusion selection for 50-OGAB blocks for the lambda phage reconstruction
Width of window around the ideal border (bp)	Number of windows not having any of the protrusion candidates	Number of protrusion kinds in the 60-candidates not appearing in the 49 windows	Number of protrusion kinds in the 60-candidates appearing in the 49 windows	Total count of occurrences of the 60-candidates in the 49 windows	Total number of possible outcomes for 4-nucleotide protrusions in the 49 windows	Occurrence rate of the 60-candidates in the outcomes
4	25	40	20	23	49	0.47
6	9	23	37	73	147	0.5
8	4	10	50	119	245	0.49
10	4	5	55	159	343	0.46
12	3	2	58	200	441	0.45
14	2	1	59	242	539	0.45
16	1	1	59	286	637	0.45
18	1	1	59	327	735	0.44
20	1	1	59	368	833	0.44
22	1	1	59	406	931	0.44
24	0	1	59	442	1029	0.43

## Sheet: Supplemental Table S2
Supplemental Table S2. The design of 50-OGAB blocks for lambda phage construction
Number of OGAB blocks	Absolute nucleotide position of ideal dissection border	60 nucleotide sequence around ideal dissection border (5'-3', Lowercase means sequence from vector including both ends of protrusions, Protrusion sequence used in this study are underlined. The symbol | indicates ideal dissection border.)	Actually assigned border	Protrusion sequence (5'-3')	Comple-mentary sequence of the protrusion (5'-3')		Appearance of protrusion candidates (60 pairs). Number 1 indicates that there is a candidate(s), while number 0 means no candidate. Yellow cells indicate actually selected protrusions.
						Width of window around the ideal border (bp). Number of below can be varied.	GGTT	CGTT	GCTT	CCTT	GTGT	CTGT	TGGT	AGGT	TCGT	GAGT	CAGT	GTCT	CTCT	TGCT	TCCT	GACT	CACT	GGAT	CGAT	GCAT	CCAT	GTTG	CTTG	TGTG	TCTG	GATG	TTGG	TAGG	TTCG	TACG	GTAG	TGAG	TCAG	GAAG	GTTC	TGTC	TCTC	TTGC	TAGC	TTCC	TACC	TGAC	TCAC
						24	AACC	AACG	AAGC	AAGG	ACAC	ACAG	ACCA	ACCT	ACGA	ACTC	ACTG	AGAC	AGAG	AGCA	AGGA	AGTC	AGTG	ATCC	ATCG	ATGC	ATGG	CAAC	CAAG	CACA	CAGA	CATC	CCAA	CCTA	CGAA	CGTA	CTAC	CTCA	CTGA	CTTC	GAAC	GACA	GAGA	GCAA	GCTA	GGAA	GGTA	GTCA	GTGA
vector|1	-7|-6	tgagacgtctcggcctgtttggccattaCG|GGGCGGCGACCTCGCGGGTTTTCGCTATTT	-7/-6	ATTA	TAAT
1|2	970|971	TGCCCGTGTCGGTTATTCCAAAATGCTGCT|GGGTGTTTATGCCTACTTTATAGAGCATAA	962/963	ATGC	GCAT	CAAAATGCTGCTGGGTGTTTATGC	0	0	0	0	1	0	0	0	0	0	0	0	0	1	0	0	0	0	0	1	0	0	0	0	0	0	0	0	0	0	0	0	0	0	0	0	0	0	0	0	0	0	0
2|3	1940|1941	GACTCCCAGCTGGACCGCTACGAAATGCGC|GTATGGGGATGGGGGCCGGGTGAGGAAAGC	1942/1943	ATGG	CCAT	TACGAAATGCGCGTATGGGGATGG	0	0	0	0	0	0	0	0	1	0	0	0	0	0	0	0	0	1	0	1	1	0	0	0	0	1	0	0	1	1	0	0	0	0	0	0	0	0	0	0	0	0	0
3|4	2910|2911	ACATCGCTGCGCGAATATGCCGGTTATCAC|GGCGGTGGCAGCGGATTTGGAGGGCAGTTG	2907/2908	CACG	CGTG	GCCGGTTATCACGGCGGTGGCAGC	1	0	0	0	0	0	0	0	0	0	0	0	0	0	0	0	0	0	0	0	0	0	0	0	0	0	0	0	0	0	0	0	0	0	0	0	0	0	0	0	0	0	1
4|5	3880|3881	TGAACCTGCAGACGGCTCAGGATACGGATA|ACGGCTACTCCGTGTTTGAGCAGTCACTGC	3879/3880	AACG	CGTT	AGGATACGGATAACGGCTACTCCG	0	1	0	0	0	0	0	0	0	1	0	0	0	0	1	0	0	1	0	0	0	0	0	0	0	0	0	0	0	1	1	0	0	0	0	0	0	0	1	0	0	0	0
5|6	4850|4851	GGATGGTGGCGGGGGCATTTGACTGCGCTG|ACATCATCGCCCGTGTGCGTGACATAAAAC	4847/4848	CTGA	TCAG	TTGACTGCGCTGACATCATCGCCC	0	0	0	0	0	0	0	0	0	0	1	0	0	0	0	1	0	0	1	0	0	0	0	0	0	1	0	0	0	0	0	0	1	0	0	1	0	0	0	0	0	1	0
6|7	5820|5821	CAGTGACCCGGCTCATACCGCAACCGCGCC|CGGCGGATTGAGTGCGAAAGCGCCTGCAAT	5824/5825	GGAT	ATCC	CGCAACCGCGCCCGGCGGATTGAG	1	0	0	0	0	0	0	0	0	0	0	0	0	0	0	0	0	1	0	0	0	1	0	0	0	0	0	0	0	0	0	1	0	0	0	0	0	1	0	0	0	0	0
7|8	6790|6791	TTCCTTCAAAGCCGTCAAGGAGAAGCTGGA|TACCCGTCGTGGCTCTAATTCCGAGCTGGA	6790/6791	TACC	GGTA	GGAGAAGCTGGATACCCGTCGTGG	0	0	1	0	0	0	0	0	1	0	0	0	0	0	0	0	0	1	0	0	0	0	0	0	0	0	0	0	0	0	0	0	0	1	0	0	1	0	0	0	1	0	0
8|9	7760|7761	TGGTGTTTTTGATGACCCTGAAAATATCAG|CTATGCCGGACAGGGCGTGCGCGTTGAAGG	7759/7760	GCTA	TAGC	TGAAAATATCAGCTATGCCGGACA	0	0	0	0	0	0	0	0	0	0	0	0	0	0	0	0	0	0	0	1	0	0	0	0	0	0	0	0	0	0	0	0	1	0	0	1	0	0	1	0	0	0	0
9|10	8730|8731	CGAAGAGCTGGACAGCGATACCTGGCAGGC|GGAGCTGCATATCGAAGTTTTCCTGCCTGC	8731/8732	GAGC	GCTC	TACCTGGCAGGCGGAGCTGCATAT	0	0	0	0	0	0	0	1	0	0	0	0	0	0	0	0	0	0	0	1	0	0	0	0	0	0	0	0	0	0	0	0	0	0	0	0	0	0	0	0	1	0	0
10|11	9700|9701	AGAAATTACCGTCACCGCCAGTTAATCCGG|AGAGTCAGCGATGTTCCTGAAAACCGAATC	9700/9701	AGAG	CTCT	CAGTTAATCCGGAGAGTCAGCGAT	0	0	0	0	0	0	0	0	0	1	1	0	1	0	0	1	0	1	1	0	0	0	0	0	0	0	0	0	0	0	0	0	1	0	0	0	1	0	0	0	0	1	0
11|12	10670|10671	GAAAGTGATGCGAAAAAAACAGCGGCAGTC|GTTGAACAGTCGCTGAGCCGACAGGCGCTG	10666/10667	AGTC	GACT	ACAGCGGCAGTCGTTGAACAGTCG	0	1	0	0	0	1	0	0	1	0	1	0	0	0	0	1	0	0	0	0	0	1	0	0	0	0	0	0	0	0	0	0	0	0	1	0	0	0	0	0	0	0	0
12|13	11640|11641	GGGATGATCGTGAAAAGGCCCGTCTTGCGC|TTGAAGCCGCCCGAAAGAAGGCTGAGCAGC	11642/11643	GAAG	CTTC	CCCGTCTTGCGCTTGAAGCCGCCC	0	0	1	0	0	0	0	0	0	0	0	1	0	0	0	0	0	0	0	0	0	0	1	0	0	0	0	0	0	0	0	0	0	1	0	0	0	1	0	0	0	0	0
13|14	12610|12611	CACCCGTTCCGTGCTGTCCATGATGACAGA|AATTCTGCTTAAGCAGGCAATGGTGGGGAT	12606/12607	CAGA	TCTG	CATGATGACAGAAATTCTGCTTAA	0	0	1	0	0	1	0	0	0	0	0	0	0	1	0	0	0	0	0	0	0	0	0	0	1	1	0	0	0	0	0	0	0	0	0	1	0	0	0	0	0	1	0
14|15	13580|13581	GCAGAACGAAAAAGGTGAGCCGGTCACCTG|GCAGGGGCGACAGTATCAGCCGTATCCCAT	13577/13578	CTGG	CCAG	GCCGGTCACCTGGCAGGGGCGACA	0	0	0	0	0	0	0	1	0	0	0	0	0	0	0	0	0	0	0	0	0	0	0	0	0	0	0	0	0	0	0	0	0	0	0	1	0	0	0	0	0	1	1
15|16	14550|14551	TCTGGCGGGGATTGAGATGCCGGACTTTCA|TCGTGAGGATGACTGGTGGCGTAACGGCCA	14550/14551	TCGT	ACGA	GCCGGACTTTCATCGTGAGGATGA	0	0	0	0	0	0	0	0	1	0	0	0	0	0	1	1	0	1	1	0	0	0	0	0	0	1	0	0	0	0	0	1	0	0	0	0	0	0	0	0	0	0	1
16|17	15520|15521	ATGGAGCGTGAGGAATGGGTAAAGGAAGCA|GTAAGGGGCATACCCCGCGCGAAGCGAAGG	15516/15517	AGCA	TGCT	GTAAAGGAAGCAGTAAGGGGCATA	0	0	1	1	0	0	0	0	0	0	1	0	0	1	1	0	0	0	0	1	0	0	0	0	0	0	0	0	0	0	0	0	0	1	0	0	0	0	0	1	0	0	0
17|18	16490|16491	GGAGCCGCGCATCACCTGTAATGCGTACCT|GACCACACAGCGTAAGGCGTGGGATGTGCT	16487/16488	CCTG	CAGG	TAATGCGTACCTGACCACACAGCG	0	0	0	0	1	1	1	1	0	0	0	0	0	0	0	0	0	0	0	1	0	0	0	1	0	0	0	0	0	1	0	0	1	0	0	0	0	0	0	0	1	1	0
18|19	17460|17461	ACACCGAAGGTGGTGAAGGGCGTGAGTTTC|CTGCTCCGTCTGACCGTAACAGCGGACGAC	17452/17453	TGAG	CTCA	GGCGTGAGTTTCCTGCTCCGTCTG	0	0	0	0	0	0	0	0	0	1	0	1	0	1	1	0	0	0	0	0	0	0	0	0	1	0	0	0	0	0	0	1	0	0	0	0	0	0	0	1	0	0	1
19|20	18430|18431	TGAATGCGAACTCCGGGACGCTCAGTAATG|TGACGATAGCTGAAAACTGTACGATAAACG	18428/18429	TGTG	CACA	CGCTCAGTAATGTGACGATAGCTG	0	0	0	0	0	0	0	0	1	0	1	0	0	0	0	0	0	0	1	0	0	0	0	1	0	0	0	0	0	0	0	1	1	0	0	0	0	0	1	0	0	1	1
20|21	19400|19401	TGGATTACCGTAAGACGGAAATCACTCCCG|GGTATATGAAAGAGACGACCACTGCCAGGG	19394/19395	CTCC	GGAG	AAATCACTCCCGGGTATATGAAAG	0	0	0	0	0	0	0	0	0	1	0	0	0	0	0	0	1	0	0	0	0	0	0	0	0	0	0	0	0	0	0	0	0	0	0	0	0	0	0	0	1	0	1
21|22	20370|20371	AGGCCGCCACTTCAGCACGAGATGCGGTGG|CCTCAAAAGAGGCAGCAAAATCATCAGAAA	20366/20367	GTGG	CCAC	GAGATGCGGTGGCCTCAAAAGAGG	0	0	0	0	0	0	0	0	0	0	0	0	1	0	0	0	0	0	0	1	0	0	0	0	0	1	0	0	0	0	0	1	0	0	0	0	1	0	0	0	0	0	0
22|23	21340|21341	TTTGACAAATCAGCCTACCCAAAACTTGCT|GTCGCGTATCCATCGGGTGTGCTTCCTGAT	21340/21341	GTCG	CGAC	CCAAAACTTGCTGTCGCGTATCCA	0	0	0	0	0	1	0	0	0	0	0	0	0	1	0	0	0	1	0	0	0	0	1	0	0	0	1	0	0	1	0	0	0	0	0	1	0	1	0	0	0	0	0
23|24	22310|22311	AGGGGAATATCAGAAGTGGAACGGCACAGC|CTGGGTGAAGGATACGGAAGCAGAAAAACT	22303/22304	GCAC	GTGC	GAACGGCACAGCCTGGGTGAAGGA	0	1	0	1	0	1	0	0	0	0	0	0	0	0	1	0	0	0	0	0	0	0	0	1	0	0	0	0	0	0	0	0	0	1	1	0	0	0	0	0	0	0	1
24|25	23280|23281	AATGACAATTTGCTTATGGAGTAATCTTTT|AATTTTAAATAAGTTATTCTCCTGGCTTCA	23268/23269	GAGT	ACTC	GAGTAATCTTTTAATTTTAAATAA	0	0	0	0	0	0	0	0	0	1	0	0	0	0	0	0	0	0	0	0	0	0	0	0	0	0	0	0	0	0	0	0	0	0	0	0	0	0	0	0	0	0	0
25|26	24250|24251	GGGTGTTGAATGATTTCCAGTTGCTACCGA|TTTTACATATTTTTTGCATGAGAGAATTTG	24243/24244	CTAC	GTAG	AGTTGCTACCGATTTTACATATTT	0	0	0	0	0	0	0	0	0	0	0	0	0	1	0	0	0	0	1	0	0	1	0	0	0	0	0	0	0	0	1	0	0	0	0	0	0	1	1	0	1	0	0
26|27	25220|25221	ACTACTAAGGTTGTAGGCTCAAGAGGGTGT|GTCCTGTCGTAGGTAAATAACTGACCTGTC	25220/25221	GTCC	GGAC	TCAAGAGGGTGTGTCCTGTCGTAG	0	0	0	0	1	1	0	0	1	0	0	0	1	0	1	0	0	0	0	0	0	0	1	1	0	0	0	0	0	1	1	0	0	0	0	1	0	0	0	0	0	0	0
27|28	26190|26191	TCCAATATAAAAGTATTGTGTACCTTTTGC|TGGGTCAGGTTGTTCTTTAGGAGGAGTAAA	26192/26193	GGTC	GACC	TGTACCTTTTGCTGGGTCAGGTTG	1	0	0	1	0	0	0	1	0	0	0	0	0	1	0	0	0	0	0	0	0	1	0	0	0	0	0	0	0	0	0	0	1	0	0	0	0	1	0	0	1	1	0
28|29	27160|27161	TCTGCTTCCTTTTGGATAACCCACTGTTAT|TCATGTTGCATGGTGCACTGTTTATACCAA	27152/27153	ACTG	CAGT	ACCCACTGTTATTCATGTTGCATG	0	0	0	0	0	1	0	0	0	0	1	0	0	0	0	0	1	0	0	1	0	1	0	0	0	0	0	0	0	0	0	0	0	0	0	0	0	1	0	0	0	0	0
29|30	28130|28131	TTATCAAGTGTTTCCTTCATTGATATTCCG|AGAGCATCAATATGCAATGCTGTTGGGATG	28128/28129	CGAG	CTCG	ATTGATATTCCGAGAGCATCAATA	0	0	0	0	0	0	0	0	0	0	0	0	1	1	0	0	0	0	0	1	0	0	0	0	0	1	0	0	0	0	0	0	0	0	0	0	1	0	0	1	0	0	0
30|31	29100|29101	AAGTACATCGCAAAGTCTCCGCAATTACAC|GCAAGAAAAAACCGCCATCAGGCGGCTTGG	29096/29097	ACAC	GTGT	CCGCAATTACACGCAAGAAAAAAC	0	0	0	0	1	0	0	0	0	0	0	0	0	0	0	0	0	0	0	0	0	0	1	0	0	0	0	0	0	0	0	0	0	0	0	0	0	1	0	0	0	0	0
31|32	30070|30071	CAGGATGGCGAACAACAAGAAACTGGTTTC|CGTCTTCACGGACTTCGTTGCTTTCCAGTT	30071/30072	GTCT	AGAC	GAAACTGGTTTCCGTCTTCACGGA	1	0	0	0	0	0	1	0	0	0	1	1	0	0	0	0	0	0	0	0	0	0	0	0	0	0	0	0	0	0	0	0	0	1	0	0	0	0	0	1	0	0	1
32|33	31040|31041	CTGGTTTCTCTCATCTGCTTCTGCTTTCGC|CACCATCATTTCCAGCTTTTGTGAAAGGGA	31041/31042	ACCA	TGGT	TTCTGCTTTCGCCACCATCATTTC	0	0	1	0	0	0	1	0	0	0	0	0	0	1	0	0	0	0	0	0	1	0	0	0	1	1	0	0	1	0	0	0	0	0	0	0	0	0	0	0	0	0	0
33|34	32010|32011	AGCTCTCACATCGATCCCGGTACGCTGCAG|GATAATGTCCGGTGTCATGCTGCCACCTTC	32008/32009	AGGA	TCCT	GGTACGCTGCAGGATAATGTCCGG	0	0	0	0	0	0	0	0	0	0	0	0	0	0	1	0	0	1	0	0	0	0	0	0	0	0	0	0	0	1	0	0	0	0	0	1	0	0	0	0	1	0	0
34|35	32980|32981	GCGTTGCAAATGATCGATGCATAGCGATTC|AAACAGGTGCTGGGGCAGGCCTTTTTCCAT	32984/32985	AGGT	ACCT	GCATAGCGATTCAAACAGGTGCTG	0	0	0	0	0	1	0	1	0	0	0	0	0	1	0	0	0	0	1	1	0	0	0	0	0	0	0	0	0	0	0	0	0	0	0	0	0	0	1	0	0	0	0
35|36	33950|33951	AGATAAAAAATCGCCCTCACACTGGAGGGC|AAAGAAGATTTCCAATAATCAGAACAAGTC	33942/33943	TGGA	TCCA	ACACTGGAGGGCAAAGAAGATTTC	0	0	0	0	1	0	0	0	0	0	1	0	0	0	0	0	1	0	0	0	0	0	0	0	0	0	0	0	0	0	0	0	0	1	0	0	0	1	0	0	0	0	0
36|37	34920|34921	TTGAGCTTGGTGTGTTGAACAAAACTTTTT|CCCGATGGAATGGAAAGCATATATTATTCC	34918/34919	TTCC	GGAA	ACAAAACTTTTTCCCGATGGAATG	0	0	0	0	0	0	0	0	0	0	0	0	0	0	0	0	0	0	1	0	1	0	0	0	0	1	0	0	0	0	0	0	0	0	0	0	0	0	0	1	0	0	0
37|38	35890|35891	AACAAGGATGCATATATGAATGAACGATGC|AGAGGCAATGCCGATGGCGATAGTGGGTAT	35894/35895	GCAA	TTGC	AATGAACGATGCAGAGGCAATGCC	0	1	0	0	0	0	0	0	1	0	0	0	1	0	0	0	0	0	1	1	0	0	0	0	1	1	0	0	0	0	0	0	0	0	1	0	0	1	0	0	0	0	0
38|39	36860|36861	AACAAAAAAGATGGGAATCCCAATGATTCG|TCATCTGCGAGGCTGTTCTTAATATCTTCA	36858/36859	CGTC	GACG	CCCAATGATTCGTCATCTGCGAGG	0	0	0	0	0	0	0	0	1	0	0	0	0	0	0	0	0	0	0	0	0	0	0	0	1	1	1	0	1	0	0	0	0	0	0	0	0	0	0	0	0	1	0
39|40	37830|37831	CCTGACTGCCCCATCCCCATCTTGTCTGCG|ACAGATTCCTGGGATAAGCCAAGTTCATTT	37822/37823	TGTC	GACA	ATCTTGTCTGCGACAGATTCCTGG	0	0	0	0	0	1	0	0	0	0	0	1	0	0	1	0	0	0	0	0	0	0	1	0	1	0	0	0	0	0	0	0	0	0	0	1	0	0	0	1	0	0	0
40|41	38800|38801	ACGCCAGACTATCAAATATGCTGCTTGAGG|CTTATTCGGGCGCAGATCTGACCAAGCGAC	38804/38805	TTCG	CGAA	TGCTGCTTGAGGCTTATTCGGGCG	0	0	1	0	0	0	0	0	0	0	0	0	0	1	0	0	0	0	0	0	0	0	1	0	0	0	0	0	1	0	0	1	0	0	0	0	0	0	0	0	0	0	0
41|42	39770|39771	AGCCTGGCTAACCGTGACCAGAACGAAGTG|AACGAAATCCGTCGCCAGTGGGTTCTGGCT	39760/39761	GAAC	GTTC	CAGAACGAAGTGAACGAAATCCGT	0	1	0	0	0	0	0	0	1	0	0	0	0	0	0	0	1	1	0	0	0	0	0	0	1	0	0	0	1	0	0	0	0	1	1	0	0	0	0	0	0	0	1
42|43	40740|40741	AAATCCTTCCAGACCCAACCAAACCAATCG|TAGTAACCATTCAGGAACGCAACCGCAGCT	40738/40739	CGTA	TACG	CCAAACCAATCGTAGTAACCATTC	1	0	0	0	0	0	1	0	1	0	0	0	0	0	0	0	0	0	1	0	1	0	0	0	0	0	1	0	0	1	1	0	0	0	0	0	0	0	0	0	0	0	0
43|44	41710|41711	GCCTGCAAAGATGAGGAGGGATTGCAGCGT|GTTTTTAATGAGGTCATCACGGGATCCCAT	41704/41705	CAGC	GCTG	GGATTGCAGCGTGTTTTTAATGAG	0	0	0	0	1	0	0	0	0	0	0	0	0	0	0	0	0	1	0	0	0	0	0	0	0	0	0	0	0	0	0	1	0	0	0	0	0	1	0	0	0	0	0
44|45	42680|42681	TTAAAGCCCCGCAGTTACTGGATTAAACAA|GCCCAACAAGCCGTAAACGCCTTCATCAGA	42682/42683	CCAA	TTGG	TGGATTAAACAAGCCCAACAAGCC	0	0	1	0	0	0	0	0	0	0	0	0	0	0	0	0	0	1	0	0	0	1	1	0	0	0	1	0	0	0	0	0	0	0	0	0	0	0	0	0	0	0	0
45|46	43650|43651	AAAAATATGTTATCTGCCACGCCGATTATC|CCTTTGACGAATACGAGTTTGGAAAGCCAG	43650/43651	CCTT	AAGG	ACGCCGATTATCCCTTTGACGAAT	0	0	0	1	0	0	0	0	1	0	0	0	0	0	0	0	0	1	1	0	0	0	0	0	0	0	0	0	1	0	0	0	0	0	0	0	0	0	0	0	0	1	0
46|47	44620|44621	ATGGGTTAATTCGCTCGTTGTGGTAGTGAG|ATGAAAAGAGGCGGCGCTTACTACCGATTC	44614/44615	AGTG	CACT	TGTGGTAGTGAGATGAAAAGAGGC	0	0	0	0	0	0	1	0	0	0	0	0	1	0	0	0	1	0	0	0	0	0	0	1	0	1	0	0	0	0	1	1	0	0	0	0	1	0	0	0	1	0	1
47|48	45590|45591	CGGACGTCAGAAAACCAGAAATCATGGTTA|TGACGTCATTGTAGGCGGAGAGCTATTTAC	45590/45591	TGAC	GTCA	AAATCATGGTTATGACGTCATTGT	1	0	0	0	0	0	1	0	0	0	0	0	0	0	0	0	0	0	0	0	1	0	0	0	0	0	0	0	0	0	0	0	0	0	0	0	0	0	0	0	0	1	0
48|49	46560|46561	TACGAATGTTTGCTGGGTTTCTGTTTTAAC|AACATTTTCTGCGCCGCCACAAATTTTGGC	46559/46560	CAAC	GTTG	TTCTGTTTTAACAACATTTTCTGC	0	0	0	0	0	1	0	0	0	0	0	0	0	0	0	0	0	0	0	0	0	1	0	0	1	0	0	0	0	0	0	0	0	0	0	0	0	0	0	0	0	0	0
49|50	47530|47531	TTTTATCGTTTCAATCTGGTCTGACCTCCT|TGTGTTTTGTTGATGATTTATGTCAAATAT	47528/47529	CTTG	CAAG	GTCTGACCTCCTTGTGTTTTGTTG	0	0	0	1	1	0	0	1	0	0	0	1	0	0	1	0	0	0	0	0	0	1	1	1	1	0	0	0	0	0	0	0	1	0	0	0	0	0	0	0	0	1	0
50|vector	48516|48517	ACGGGTCCTTTCCGGTGATCCGACAGGTTA|CGGGGCGGCGACCTCGaaaaggccttcttg	48516/48517	AAAA	TTTT
[truncated: 18 more columns]

## Sheet: Supplemental Table S3
Supplemental Table S3. Primer sequence for the OGAB blocks for lambda phage reconstruction
OGAB block name	Restrictin enzyme	Length of OGAB block (bp)	Length of OGAB block plasmid (bp)	PCR primer	Sequence (5' to 3')	Length (nt)	Name of OGAB block plasmid	Strain name	Host E. coli strain	qRT-PCR primer	Sequence (5' to 3')	Length(nt)	Name of junction	qRT-PCR primer	Sequence (5' to 3')	Length(nt)
01	BbsI	967	3686	Lambda001F(ATTA)	TAGGAAGACATATTACGGGGCGGCGACCT	29	pMD_Lambda001(ATTA)	MEC11495	DH5α	RT-001F	CAGATCTCCAGCCAGGAACT	20
				Lambda001R	TAGGAAGACCAGCATTTTGGAATAACCGA	29				RT-001R	GCGACAGCACGAAAGTACAG	20	LIG001	LIG-001a	GATGGGCAGCGACTACATC	19
02	BbsI	980	3700	Lambda002F	TAGGAAGACAAATGCTGCTGGGTGTTTAT	29	pMD_Lambda002-2	MEC11302	DH5α	RT-002F	AATTTGGCGACAAAGAGACG	20		LIG-001b	CGGCAACCAGATAAGGGTGT	20
				Lambda002R	TAGGAAGACCCCCATACGCGCATTTCGTA	29				RT-002R	ACGGGCATCAGTAAAGTCCA	20	LIG002	LIG-002a	TTCCTGACCGTGTGGCTTAC	20
03	BbsI	965	3685	Lambda003F	TAGGAAGACGTATGGGGATGGGGGCCGGG	29	pMD_Lambda003-4	MEC11303	DH5α	RT-003F	CGTTCACTTCCCGAATAACC	20		LIG-002b	GTGGCGGCCCATAATAATCT	20
				Lambda003R	TAGGAAGACGCCGTGATAACCGGCATATT	29				RT-003R	GCTTTTTGCTGTCCCACAGT	20	LIG003	LIG-003a	GTATGAAAACGCCCACCATT	20
04	BbsI	972	3692	Lambda004F	TAGGAAGACATCACGGCGGTGGCAGCGGA	29	pMD_Lambda004-4	MEC11304	DH5α	RT-004F	CACCTGGGATACCAGTTCGT	20		LIG-003b	CACTTTCACTCGGTGGGTTC	20
				Lambda004R	TAGGAAGACGCCGTTATCCGTATCCTGAG	29				RT-004R	CACCGCTGTCATTAATCTGC	20	LIG004	LIG-004a	ACCTGATGCCGGGTGACT	18
05	BbsI	968	3687	Lambda005F	TAGGAAGACATAACGGCTACTCCGTGTTT	29	pMD_Lambda005-2	MEC11305	DH5α	RT-005F	GAAATTTTTGCCCAGCAGGT	20		LIG-004b	CGGGAAAGCTGCTCATACG	19
				Lambda005R	TAGGAAGACTGTCAGCGCAGTCAAATGCC	29				RT-005R	TACGCAGCTCTGCTGTCACT	20	LIG005	LIG-005a	GACGGCATTCTGCTCGATA	19
06	BbsI	977	3695	Lambda006F	TAGGAAGACCGCTGACATCATCGCCCGTG	29	pMD_Lambda006-1	MEC11306	DH5α	RT-006F	CAGTGTACAGCGGTCAGGAG	20		LIG-005b	GCACTGCAGTTCATGTCGTT	20
				Lambda006R	TAGGAAGACCAATCCGCCGGGCGCGGTTG	29				RT-006R	CCTGAGAGACGGGATTTACG	20	LIG006	LIG-006a	GACGAGCAAAGAAACCTTTACC	22
07	BbsI	966	3686	Lambda007F	TAGGAAGACGCGGATTGAGTGCGAAAGCG	29	pMD_Lambda007-1	MEC11307	DH5α	RT-007F	GTACGTTTCGCCGATTGTTT	20		LIG-006b	AGCTTACGGCTGGAGGTGT	19
				Lambda007R	TAGGAAGACCGGGTATCCAGCTTCTCCTT	29				RT-007R	GGTCATCTGCGGATTCACTT	20	LIG007	LIG-007a	CATCGTGTTCGATCCGAAAG	20
08	BbsI	969	3689	Lambda008F	TAGGAAGACGATACCCGTCGTGGCTCTAA	29	pMD_Lambda008-1	MEC11308	DH5α	RT-008F	ATGAACTGATTGCCCGTCTC	20		LIG-007b	CCCTTATAGGACACCGCTTTG	21
				Lambda008R	TAGGAAGACCATAGCTGATATTTTCAGGG	29				RT-008R	TCATCCGTGTCATCAAGCTC	20	LIG008	LIG-008a	CCACCATTACATCCGGTGAG	20
09	AarI	972	3698	Lambda009F-AarI	TAGCACCTGCATCAGCTATGCCGGACAGGG	30	pMD_Lambda009-AarI-2	MEC11504	DH5α	RT-009F	ATTTGCCCGTAATCAAGCTG	20		LIG-008b	CTCATCAGTCCGGACAAACA	20
				Lambda009R-AarI	TAGCACCTGCTGCAGCTCCGCCTGCCAGGT	30				RT-009R	AATACGACGGTTACCCACCA	20	LIG009	LIG-009a	CTCACCGGCGCTGAATAC	18
10	AarI	969	3695	Lambda010F-AarI	TAGCACCTGCGGCGGAGCTGCATATCGAAG	30	pMD_Lambda010-AarI-3 (mutated)	MEC11505	DH5α	RT-010F	GAAATCTGCCGGAGATACCA	20		LIG-009b	ATAAATCCGGGACTCCATCC	20
				Lambda010R-AarI	TAGCACCTGCCTGACTCTCCGGATTAACTG	30				RT-010R	GGGAAGCGGATTTTATAGGC	20	LIG010	LIG-010a	CCGGTAATGGTGAGTTTGCT	20
11	AarI	966	3692	Lambda011F-AarI	TAGCACCTGCCCGGAGAGTCAGCGATGTTC	30	pMD_Lambda011-AarI-5	MEC11506	DH5α	RT-011F	GTTTCTGCGGGAAAGTGTTC	20		LIG-010b	GGGCTGACAGTTCAGAAAGC	20
				Lambda011R-AarI	TAGCACCTGCCAACGACTGCCGCTGTTTTT	30				RT-011R	CTGTAAAAGCGGTGCCAGTC	20	LIG011	LIG-011a	GAGCAGATGGCCAGAGTCA	19
12	BbsI	976	3696	Lambda012F	TAGGAAGACGCAGTCGTTGAACAGTCGCT	29	pMD_Lambda012-1	MEC11312	DH5α	RT-012F	ATCGTATGCTGGTCCTGTCC	20		LIG-011b	TATACTGCCCGACGGAAATC	20
				Lambda012R	TAGGAAGACGGCTTCAAGCGCAAGACGGG	29				RT-012R	AATCTGAGCCTCACCGCTTA	20	LIG012	LIG-012a	TGCGCAAGGATGATTATTTT	20
13	AarI	964	3697	Lambda013F	TAGGGGACACCTGCGCTTGAAGCCGCCCGAAAGA	34	pMD_Lambda013-1	MEC11313	DH5α	RT-013F	GCATAAAGATGAGACGCTGGA	21		LIG-012b	CGCATTTTTGTCCTGTTGAG	20
				Lambda013R	TAGGGACACCTGCAATTTCTGTCATCATGGACA	33				RT-013R	TGCTGCTGTGCGAATTTATC	20	LIG013	LIG-013a	ACAGAATATGGCGGCGATG	19
14	BsmBI	971	3689	Lambda014F	TAGCGTCTCACAGAAATTCTGCTTAAGCA	29	pMD_Lambda014-1	MEC11314	DH5α	RT-014F	CTGGAAAGTGAAACCCGGTA	20		LIG-013b	AATGGCGCTGCCGATACT	18
				Lambda014R	TAGCGTCTCGCCAGGTGACCGGCTCACCT	29				RT-014R	ACGTTTTCAGGTTGGCATTC	20	LIG014	LIG-014a	GGTCGGTGGAGAACGTTATTT	21
15	BsmBI	974	3692	Lambda015F	TAGCGTCTCCCTGGCAGGGGCGACAGTAT	29	pMD_Lambda015-2	MEC11315	DH5α	RT-015F	CACCTGCACCTGGACCTATC	20		LIG-014b	GTACTGGTGCCTTTGCCATT	20
				Lambda015R	TAGCGTCTCCACGATGAAAGTCCGGCATC	29				RT-015R	GGAACTTACAACCGCTCAGG	20	LIG015	LIG-015a	CACGGTGTGACGGACTGTTA	20
16	BbsI	966	3686	Lambda016F	TAGGAAGACCATCGTGAGGATGACTGGTG	29	pMD_Lambda016-3	MEC11316	DH5α	RT-016F	GACGGCTGGTATCAGGTACG	20		LIG-015b	GTCGCCTCCAGATTATCCAG	20
				Lambda016R	TAGGAAGACACTGCTTCCTTTACCCATTC	29				RT-016R	GCGACTCTGGGAACAATATGA	21	LIG016	LIG-016a	CGCTGATGCAAAATGTTTTATG	22
17	BbsI	971	3691	Lambda017F	TAGGAAGACGAAGCAGTAAGGGGCATACC	29	pMD_Lambda017-1	MEC11317	DH5α	RT-017F	ACCACCTCAAAGGGTGACAG	20		LIG-016b	AACTGCGTGGACTTCAGGTT	20
				Lambda017R	TAGGAAGACGTCAGGTACGCATTACAGGT	29				RT-017R	ATACTGCGAGGTGGTTTTGC	20	LIG017	LIG-017a	TACTGCGACCAGTCAGTGC	19
18	BbsI	965	3685	Lambda018F	TAGGAAGACTACCTGACCACACAGCGTAA	29	pMD_Lambda018-3	MEC11318	DH5α	RT-018F	GGGCTGTGGCTGATTAAAAC	20		LIG-017b	TTCCATACCGGCATACAGC	19
				Lambda018R	TAGGAAGACAACTCACGCCCTTCACCACC	29				RT-018R	GGCATAGTCATCATCGCAGA	20	LIG018	LIG-018a	CCTGACCGCAGAAGTCACTG	20
19	BbsI	976	3695	Lambda019F	TAGGAAGACCGTGAGTTTCCTGCTCCGTC	29	pMD_Lambda019-1	MEC11319	DH5α	RT-019F	GCGGAAGGTTACCTGGATTT	20		LIG-018b	CTGACCAGCCGCTCACTG	18
				Lambda019R	TAGGAAGACGTCACATTACTGAGCGTCCC	29				RT-019R	CGAAAACTCCTCCAGTCTGC	20	LIG019	LIG-019a	GACCGCTAAAAATGCGGATA	20
20	BbsI	966	3686	Lambda020F	TAGGAAGACAATGTGACGATAGCTGAAAA	29	pMD_Lambda020-1	MEC11320	DH5α	RT-020F	CATCAGCGTGGTCTGAGTGT	20		LIG-019b	TTTACAATGTCCCCGACGAT	20
				Lambda020R	TAGGAAGACCGGGAGTGATTTCCGTCTTA	29				RT-020R	CAAAGACAGCAACGGCAATA	20	LIG020	LIG-020a	CCGGAGTGGCTCACAGTC	18
21	BbsI	972	3691	Lambda021F	TAGGAAGACCACTCCCGGGTATATGAAAG	29	pMD_Lambda021-2	MEC11321	DH5α	RT-021F	GGACCATCACCGTGTATGAA	20		LIG-020b	ACTCCACGCCACTGAGGTAT	20
				Lambda021R	TAGGAAGACGGCCACCGCATCTCGTGCTG	29				RT-021R	CCACCTCTTCCACCATCAGT	20	LIG021	LIG-021a	CTGCAGCGTCACAACAATC	19
22	BbsI	974	3693	Lambda022F	TAGGAAGACCGGTGGCCTCAAAAGAGGCA	29	pMD_Lambda022-1	MEC11322	DH5α	RT-022F	CAAAGGCGGTTAAGGTGGTA	20		LIG-021b	GATGCGTTCGTTTCTGATGA	20
				Lambda022R	TAGGAAGACCGCGACAGCAAGTTTTGGGT	29				RT-022R	GGTGTTCGCAATCTGGGTAT	20	LIG022	LIG-022a	CCATCAGATATCGTTCCGTCT	21
23	AarI	963	3689	Lambda023F-AarI	TAGCACCTGCTGCTGTCGCGTATCCATCGG	30	pMD_Lambda023-AarI-7	MEC11507	DH5α	RT-023F	ACCAGCATCCGGTTGTTATC	20		LIG-022b	GTTTCCCCTTGATTGTCCAG	20
				Lambda023R-AarI	TAGCACCTGCGGCTGTGCCGTTCCACTTCT	30				RT-023R	TGCAATGTTTTTGACGGTGT	20	LIG023	LIG-023a	GGCGACGCGTTATTTATTTC	20
24	BbsI	965	3685	Lambda024F	TAGGAAGACCGGCACAGCCTGGGTGAAGG	29	pMD_Lambda024-1	MEC11324	DH5α	RT-024F	TTTGGCGATTATTATCTTCAGGA	23		LIG-023b	TCCGGAACAGTTTTTCTGCT	20
				Lambda024R	TAGGAAGACTTACTCCATAAGCAAATTGT	29				RT-024R	CAGCAGACTCAAAACATGACG	21	LIG024	LIG-024a	GACGCTCTTTAATATCTTCAGGAAT	25
25	AarI	975	3701	Lambda025F-AarI	TAGCACCTGCTATGGAGTAATCTTTTAATT	30	pMD_Lambda025-AarI-9	MEC11508	DH5α	RT-025F	GCGAGAATTTTTAGCCCAAG	20		LIG-024b	GCCAACATCATTCGACTCTTT	21
				Lambda025R-AarI	TAGCACCTGCATCGGTAGCAACTGGAAATC	30				RT-025R	CTCCAAACCGCAAGAACAGT	20	LIG025	LIG-025a	AGACACGTCGTATGCAGGAA	20
26	BsmBI	977	3695	Lambda026F	TAGCGTCTCGCTACCGATTTTACATATTT	29	pMD_Lambda026-1	MEC11326	DH5α	RT-026F	TGCCTCCAAACGATACCTGT	20		LIG-025b	ATAGATGGTCGGTGGGAGGT	20
				Lambda026R	TAGCGTCTCAGGACACACCCTCTTGAGCC	29				RT-026R	TCCGGGTGCTATCAGTTTTT	20	LIG026	LIG-026a	GCTTTTCTAATTTAACCTTTGTCAGG	26
27	BbsI	972	3692	Lambda027F	TAGGAAGACGTGTCCTGTCGTAGGTAAAT	29	pMD_Lambda027-2	MEC11327	DH5α	RT-027F	CATGCAGGATTTTGGAACCT	20		LIG-026b	TTTTTGCAGAAAGAACAACAATATAGA	27
				Lambda027R	TAGGAAGACCTGACCCAGCAAAAGGTACA	29				RT-027R	GGTTCATCTGCATCCACCTT	20	LIG027	LIG-027a	CGGAGATCGCCTAGTGATTTT	21
28	BbsI	960	3680	Lambda028F	TAGGAAGACTGGGTCAGGTTGTTCTTTAG	29	pMD_Lambda028-2	MEC11328	DH5α	RT-028F	GAGGTGTTAAGGACGCTTTCA	21		LIG-027b	TTTCGTTTAGTGCATTTGATCC	22
				Lambda028R	TAGGAAGACAACAGTGGGTTATCCAAAAG	29				RT-028R	TCAGCAAATTAAGCGATGGTT	21	LIG028	LIG-028a	CGGGGCATCGTATTGTAGTT	20
29	BsmBI	976	3694	Lambda029F	TAGCGTCTCCACTGTTATTCATGTTGCAT	29	pMD_Lambda029-6	MEC11329	DH5α	RT-029F	GAGTGCGACAGGTTTGATGA	20		LIG-028b	GCTAATCGTTCGGCGATACT	20
				Lambda029R	TAGCGTCTCTCTCGGAATATCAATGAAGG	29				RT-029R	TGTAAAACACAACATATGCAGTCA	24	LIG029	LIG-029a	CGCGACGAGTAGATGCAAT	19
30	AarI	968	3694	Lambda030F-AarI	TAGCACCTGCATTCCGAGAGCATCAATATG	30	pMD_Lambda030-AarI-11	MEC11509	DH5α	RT-030F	CGCAATTTCTTTTGTGGTGA	20		LIG-029b	AGCAAAGCAAAACAGGCGTA	20
				Lambda030R-AarI	TAGCACCTGCTTGCGTGTAATTGCGGAGAC	30				RT-030R	CAGCAGAGGAATCAAGCAGA	20	LIG030	LIG-030a	CTGTTTCAAGGCTTCTTGGAC	21
31	BsmBI	975	3693	Lambda031F	TAGCGTCTCTACACGCAAGAAAAAACCGC	29	pMD_Lambda031-2	MEC11331	DH5α	RT-031F	TGCAGAATGGGGATTTGTCT	20		LIG-030b	GAAGAACTGAAAGAACACCAAGC	23
				Lambda031R	TAGCGTCTCAAGACGGAAACCAGTTTCTT	29				RT-031R	GCAGATCCGGTGTCTTGTCT	20	LIG031	LIG-031a	CTCTTCCAGGTCACCAGTGC	20
32	AarI	970	3696	Lambda032F-AarI	TAGCACCTGCTTCCGTCTTCACGGACTTCG	30	pMD_Lambda032-AarI-14	MEC11510	DH5α	RT-032F	TTATTGCTGTGTTGCGCTGT	20		LIG-031b	GGTGTTATCTCGGATGGGAGT	21
				Lambda032R-AarI	TAGCACCTGCATGATGGTGGCGAAAGCAGA	30				RT-032R	GGGAGCTACAGGCTCCTTTT	20	LIG032	LIG-032a	GAAAAATGCATTCCGTGGTT	20
33	BbsI	967	3687	Lambda033F	TAGGAAGACCCACCATCATTTCCAGCTTT	29	pMD_Lambda033-2	MEC11333	DH5α	RT-033F	TCGTCAAAACTCGCCATGTA	20		LIG-032b	GCCAATACCAGTAGAAACAGACG	23
				Lambda033R	TAGGAAGACTATCCTGCAGCGTACCGGGA	29				RT-033R	AGGTGCAGTACAGCATGTGG	20	LIG033	LIG-033a	TAATTTGTGCCACGCATCAT	20
34	BbsI	976	3696	Lambda034F	TAGGAAGACGCAGGATAATGTCCGGTGTC	29	pMD_Lambda034-2	MEC11334	DH5α	RT-034F	GTAACATCCGTTTGGGATGC	20		LIG-033b	AAGCTCTTGGATTCCTGAAACA	22
				Lambda034R	TAGGAAGACGCACCTGTTTGAATCGCTAT	29				RT-034R	TTACCGCAAGGACCGTAATC	20	LIG034	LIG-034a	AAACGCACGGGTAATGGAT	19
35	BbsI	958	3676	Lambda035F	TAGGAAGACACAGGTGCTGGGGCAGGCCT	29	pMD_Lambda035-2	MEC11335	DH5α	RT-035F	GTCGATAAGGCGTTTCCATC	20		LIG-034b	GCCCGTGAAGAGAAAGAGG	19
				Lambda035R	TAGGAAGACCCTCCAGTGTGAGGGCGATT	29				RT-035R	GGAGCACACCATGCAATATG	20	LIG035	LIG-035a	TTTTTGATGTTTGACATCTGTTCAT	25
36	BbsI	976	3696	Lambda036F	TAGGAAGACACTGGAGGGCAAAGAAGATT	29	pMD_Lambda036-3	MEC11336	DH5α	RT-036F	GGATGCTCTTCGAACTCTTCA	21		LIG-035b	GAATACACGGAGCAATGTCG	20
				Lambda036R	TAGGAAGACCGGGAAAAAGTTTTGTTCAA	29				RT-036R	ATCCGATTTCTCGCTGTAGG	20	LIG036	LIG-036a	TGTGGTTACATCAAAACAATTCC	23
37	BbsI	976	3696	Lambda037F	TAGGAAGACTTTTCCCGATGGAATGGAAA	29	pMD_Lambda037-001	MEC11337	GI724	RT-037F	TTAGCTTTGGTGGTGTGTGG	20		LIG-036b	AGCTGGCAACTAATTCAGTCC	21
				Lambda037R	TAGGAAGACCATTGCCTCTGCATCGTTCA	29				RT-037R	TTGGGGTGTGTGATACGAAA	20	LIG037	LIG-037a	GGCCGGGTTATTCTTGTTCT	20
38	BbsI	964	3684	Lambda038F	TAGGAAGACAGGCAATGCCGATGGCGATA	29	pMD_Lambda038-1	MEC11338	DH5α	RT-038F	TCCTTAACTTTGCCCACCTG	20		LIG-037b	CGGGTTATTGCTTCTTTCCA	20
				Lambda038R	TAGGAAGACATGACGAATCATTGGGATTC	29				RT-038R	ATCTCTCAGCGCCTCTGAAC	20	LIG038	LIG-038a	CAGTTCTGGCAAAACCAATG	20
39	BbsI	964	3684	Lambda039F	TAGGAAGACTTCGTCATCTGCGAGGCTGT	29	pMD_Lambda039-2	MEC11339	DH5α	RT-039F	GGGATCATTGGGTACTGTGG	20		LIG-038b	TGACAAGAGTCTGGTTCAGAAGA	23
				Lambda039R	TAGGAAGACCAGACAAGATGGGGATGGGG	29				RT-039R	GAGCCAGGTGATTTCTGCAT	20	LIG039	LIG-039a	AATGCATTGATGCCATTAAATAAA	24
40	BsmBI	982	3700	Lambda040F	TAGCGTCTCTTGTCTGCGACAGATTCCTG	29	pMD_Lambda040-3	MEC11340	DH5α	RT-040F	CCTGAAAAAGGGCATCAAAT	20		LIG-039b	GACGCACGTCGCCTTAAA	18
				Lambda040R	TAGCGTCTCCCGAATAAGCCTCAAGCAGC	29				RT-040R	GATTCGTAGAGCCTCGTTGC	20	LIG040	LIG-040a	AGGAGCGTAATGTGGCAGA	19
41	BsmBI	956	3674	Lambda041F	TAGCGTCTCATTCGGGCGCAGATCTGACC	29	pMD_Lambda041-1	MEC11341	DH5α	RT-041F	CAGCCAGAAAACGACCTTTC	20		LIG-040b	TCCACCCATAGGTTTTACGC	20
				Lambda041R	TAGCGTCTCCGTTCTGGTCACGGTTAGCC	29				RT-041R	GGCTGATGGTGCGATAGTCT	20	LIG041	LIG-041a	ACGGTGTGTTCAGCCAGTTA	20
42	BsmBI	978	3696	Lambda042F	TAGCGTCTCAGAACGAAGTGAACGAAATC	29	pMD_Lambda042-1	MEC11342	DH5α	RT-042F	CGCAGATGAGCTTGTCCATA	20		LIG-041b	ACCTGTTCCATCGTGGTGAT	20
				Lambda042R	TAGCGTCTCCTACGATTGGTTTGGTTGGG	29				RT-042R	CAGAGCCTGTGCACGATTTA	20	LIG042	LIG-042a	GATCTCCAGCACATCAGCAA	20
43	BbsI	966	3684	Lambda043F	TAGGAAGACATCGTAGTAACCATTCAGGA	29	pMD_Lambda043-1	MEC11343	DH5α	RT-043F	CTGGCTAATGGAGCAAAAGC	20		LIG-042b	GTCACCTAAGCAGGCCCATA	20
				Lambda043R	TAGGAAGACACGCTGCAATCCCTCCTCAT	29				RT-043R	GGTGAGCGGTATATCCCAGA	20	LIG043	LIG-043a	AACATCTCGGTAACTGCATATTCT	24
44	AarI	978	3704	Lambda044F-AarI	TAGCACCTGCATTGCAGCGTGTTTTTAATG	30	pMD_Lambda044-AarI-15	MEC11511	DH5α	RT-044F	CACTACCGCAGGAAAAGGAG	20		LIG-043b	GTTTCCCGATGTCCGTCAC	19
				Lambda044R-AarI	TAGCACCTGCCTTGTTGGGCTTGTTTAATC	30				RT-044R	GGGATTGGCTTGGGTTTATT	20	LIG044	LIG-044a	CGAGAGGAGCAGAAACAGAAA	21
45	BbsI	968	3688	Lambda045F	TAGGAAGACGCCCAACAAGCCGTAAACGC	29	pMD_Lambda045-3	MEC11345	DH5α	RT-045F	TGAAATGTAGTCGCGGTACG	20		LIG-044b	ACATGGTAAGTCGCGGTCTC	20
				Lambda045R	TAGGAAGACCAAAGGGATAATCGGCGTGG	29				RT-045R	GCGCATCTCTTTCACTCCAT	20	LIG045	LIG-045a	CCGTTAATCATCGAACTGGTG	21
46	BbsI	964	3684	Lambda046F	TAGGAAGACTCCCTTTGACGAATACGAGT	29	pMD_Lambda046-1	MEC11346	DH5α	RT-046F	TGGCAAAGCTTGAAGGAAAT	20		LIG-045b	GTGAGTTGCTGATTCGTTCG	20
				Lambda046R	TAGGAAGACCTCACTACCACAACGAGCGA	29				RT-046R	TGTACCATGGCAATCTCTGC	20	LIG046	LIG-046a	CGGCATGATATTGACTTATTGAA	23
47	BbsI	976	3696	Lambda047F	TAGGAAGACGTAGTGAGATGAAAAGAGGC	29	pMD_Lambda047-2	MEC11347	DH5α	RT-047F	CCGTAGCCACTGTCTGTCCT	20		LIG-046b	CGATACGTCGAAGTGACCAA	20
				Lambda047R	TAGGAAGACACGTCATAACCATGATTTCT	29				RT-047R	AAAACGGCAGGAGGTTGTTA	20	LIG047	LIG-047a	TAAGGCGTTCCTCGATATGC	20
48	BbsI	969	3689	Lambda048F	TAGGAAGACTATGACGTCATTGTAGGCGG	29	pMD_Lambda048-2	MEC11348	DH5α	RT-048F	CGCTCTGGTTATCTGCATCA	20		LIG-047b	GACAAGTTTGCGAGGGTGAT	20
				Lambda048R	TAGGAAGACATGTTGTTAAAACAGAAACC	29				RT-048R	GTTCGCCAGCTTCAGTTCTC	20	LIG048	LIG-048a	CGCTTCCAGCGGAGTATAAA	20
49	BbsI	969	3689	Lambda049F	TAGGAAGACAACAACATTTTCTGCGCCGC	29	pMD_Lambda049-2	MEC11349	DH5α	RT-049F	AACTTCTCTGCGGGAGTGTC	20		LIG-048b	GCAGAAGAAAACTGTCGATGC	21
				Lambda049R	TAGGAAGACCACAAGGAGGTCAGACCAGA	29				RT-049R	CATAACGTCCGGTTTCTTCC	20	LIG049	LIG-049a	GGCGCGTAGTTTGCATTATC	20
50	BbsI	988	3708	Lambda050F	TAGGAAGACTCCTTGTGTTTTGTTGATGA	29	pMD_Lambda050(AAAA)	MEC11496	DH5α	RT-050F	TTCCCTGGTGGTTGACTGAT	20		LIG-049b	GACCGCACTTTGTTACGC	18
				Lambda050R(AAAA)	TAGGAAGACACTTTTCGAGGTCGCCGCCC	29				RT-050R	TTACGAGGGCATTGCAGTAA	20	LIG050	LIG-050a	TCCACGCACGTTGTGATATG	20
pGETS118-AarI	AarI	15139	17745				pGETS118-AarI-pBR	MEC11502	TOP10	RT-repAF	TCGGACGTTATTTGCTTCAA	20		LIG-050b	GGCCAAGAAGGCCTTTTCGA	20
										RT-repAR	CGTCCGACGTAATTTCCAAT	20	LIG000	LIG-000a	CTTTCAGAACGCTCGGTTG	19
														LIG-000b	GACGAAGAAGAACGGAAACG	20

## Sheet: Supplemental Table S4
Supplemental Table S4. Relative molar concentration of the OGAB blocks for lambda phage genome reconstruction
	Experiment #1			*Experiment #2		*Experiment #3
Name of OGAB block	Before size selection	After size selection		After size selection		After size selection
01	93.5477	97.5801		100.707		92.9667
02	95.0204	95.4237		96.0855		89.2699
03	97.8482	97.6178		83.2299		93.2097
04	102.409	100.063		101.676		86.6988
05	86.3788	91.4452		89.677		99.2815
06	103.219	102.913		101.67		90.5195
07	98.8721	97.0829		103.181		97.8283
08	95.4543	94.8597		102.962		101.093
09	96.8021	97.9106		101.463		95.1858
10	96.3186	96.3796		99.8652		91.0221
11	95.7133	96.3398		94.3626		96.0207
12	103.764	100.922		98.6065		100.37
13	87.4039	89.6388		91.3869		105.735
14	99.4635	100.355		102.445		99.2667
15	97.7759	99.967		98.1205		97.9897
16	105.529	106.43		103.743		103.618
17	100.675	99.3956		109.267		100.504
18	100.024	100.783		108.683		104.655
19	102.013	97.838		108.616		101.164
20	97.0932	101.593		109.577		109.298
21	76.1025	77.7395		78.7107		81.4291
22	102.322	100.396		108.025		101.45
23	101.192	95.9504		104.419		106.221
24	102.061	99.5282		105.252		103.36
25	99.3697	98.1077		95.0979		99.3454
26	97.9457	93.8071		95.4361		101.159
27	101.265	93.1472		92.5379		92.9695
28	100.092	93.7152		95.8362		104.836
29	95.7467	98.3826		91.3555		93.1728
30	101.124	100.697		101.77		103.495
31	110.837	104.513		99.9661		110.004
32	82.9177	90.0913		93.4244		90.0992
33	106.03	114.89		105.963		97.8056
34	101.114	104.309		98.0641		98.1472
35	104.562	111.767		103.26		109.874
36	110.531	107.837		96.2147		101.257
37	88.9726	90.3021		84.6895		103.335
38	114.381	112.064		110.534		115.159
39	115.481	114.068		110.22		109.363
40	106.261	106.702		99.6524		95.6947
41	107.032	109.997		108.855		116.958
42	103.784	103.986		103.837		110.542
43	105.652	109.283		103.941		110.08
44	101.874	97.3261		94.4067		102.603
45	106.372	109.738		108.116		90.488
46	97.4147	100.737		101.975		103.973
47	87.4696	99.8538		89.8215		88.2715
48	104.605	106.546		108.441		111.052
49	108.175	103.914		107.083		104.765
50	103.989	96.3063		97.7716		87.3949
pGETS118-AarI	Not included	89.7588		Not included		Not included
Average(%)	100	100		100		100
CVmol(%) (Apparent)	7.42899	7.00697		7.27536		7.74799
CVmol(%) (Corrected)	7	6.6		6.8		7.3
* For Experiment #2 and #3, the quantitative PCR were performed only for "After size selection" samples.

## Sheet: Supplemental Table S5
Supplemental Table S5. Statistics of the protrusion selection for 55-OGAB blocks for the artificial nonmevalonate operon construction
Width of window around the ideal border (bp)	Number of windows not having any of the protrusion candidates	Number of protrusion kinds in the 60-candidates not appearing in the 54 windows	Number of protrusion kinds in the 60-candidates appearing in the 54 windows	Total count of occurrences of the 60-candidates in the 54 windows	Total number of possible outcomes for 4-nucleotide protrusions in the 54 windows	Occurrence rate of the 60-candidates in the outcomes
4	29	40	20	25	54	0.46
6	15	16	44	74	162	0.46
8	6	7	53	115	270	0.43
10	4	6	54	154	378	0.41
12	3	5	55	198	486	0.41
14	0	0	60	238	594	0.4

## Sheet: Supplemental Table S6
Supplemental Table S6. The design of 55-OGAB blocks for artificial mevalonate operon construction
OGAB block name	Sequence（Including AarI site. Four nucleotides underlined indicates protrusion sequence. 5'→3'）	bp
MEV001	cacctgcacgtattaGGCCTgttTGGCCGTGACACCGGACAATGAGTAatgTCGCAAAATGTGTACATTGTCTCAACCGCACGCACTCCGATTGGCTCCTTCCAAGGCTCGTTGTCacgtgcaggtg	127
MEV002	cacctgcacgtTGTCTTCTAAGACGGCCGTAGAACTGGGCGCGGTGGCGTTAAAAGGAGCACTGGCGAAGGTGCCGGAACTGGATGCCTCTAAGGATTTTGACGAAATTATTTTTGGCAATGTGCTCTCacgtgcaggtg	140
MEV003	cacctgcacgtTCTCGGCAAACCTGGGACAGGCGCCCGCACGCCAGGTGGCGCTGGCGGCAGGCCTGAGCAACCATATAGTGGCCAGTACGGTGAATAAGGTTTGCGCCTCTGCGATGacgtgcaggtg	129
MEV004	cacctgcacgtGATGAAGGCCATAATTCTGGGCGCGCAGTCTATAAAATGCGGCAACGCGGATGTGGTTGTCGCGGGCGGCTGCGAATCGATGACCAATGCCCCGTACTACATGCCGGCCGCACGacgtgcaggtg	136
MEV005	cacctgcacgtCACGGGCTGGCGCAAAATTTGGACAGACCGTGCTCGTGGATGGCGTTGAACGCGATGGGCTGAATGATGCTTACGATGGCTTGGCAATGGGCGTCCACGCCGAAAAGTGCGCACacgtgcaggtg	136
MEV006	cacctgcacgtGCACGGGATTGGGATATTACCCGCGAACAGCAGGACAACTTTGCAATAGAATCTTACCAGAAATCGCAGAAATCGCAGAAGGAAGGCAAATTCGACAACGAAATTGTCCacgtgcaggtg	131
MEV007	cacctgcacgtGTCCCAGTGACTATTAAGGGTTTTCGCGGCAAGCCAGATACCCAGGTTACAAAGGACGAGGAACCAGCGCGCTTACACGTGGAAAAACTGCGCTCGGCCCGTACCGTGTTCCAacgtgcaggtg	135
MEV008	cacctgcacgtTCCAGAAAGAAAATGGCACCGTGACCGCAGCGAATGCGTCGCCGATAAATGATGGCGCGGCCGCAGTTATACTGGTGTCTGAAAAAGTGCTGAAGGAAAAGAACCTGAAGCCACTGacgtgcaggtg	138
MEV009	cacctgcacgtACTGGCGATTATAAAAGGCTGGGGCGAGGCAGCGCATCAGCCGGCGGATTTTACGTGGGCGCCGTCGCTCGCCGTGCCGAAGGCGCTGAAACATGCGGGAATAGAAGACATAAACTCacgtgcaggtg	139
MEV010	cacctgcacgtACTCGGTGGATTACTTTGAATTCAACGAAGCATTTTCAGTGGTTGGCCTGGTAAATACCAAGATTCTGAAGTTGGACCCGTCGAAGGTGAACGTCTATGGCGGCGCGGTGGacgtgcaggtg	133
MEV011	cacctgcacgtGTGGCGTTGGGCCACCCGCTGGGCTGCTCGGGCGCGCGCGTAGTGGTGACGCTTTTGTCTATATTACAACAGGAAGGTGGCAAGATAGGCGTGGCAGCAATTTGCAACacgtgcaggtg	130
MEV012	cacctgcacgtCAACGGCGGCGGCGGCGCGTCTTCGATTGTTATTGAAAAGATCtaaGGCCTtgaTGGCCAACGCGGGAGATTTTTCatgAAACTATCCACCAAACTCTGCTGGTGCGGCATTAAAGGTacgtgcaggtg	140
MEV013	cacctgcacgtAGGTCGCCTCCGTCCCCAGAAGCAGCAGCAGTTACACAACACGAATCTGCAGATGACCGAATTGAAAAAACAGAAGACTGCGGAACAGAAAACTCGCCCACAGAACGacgtgcaggtg	129
MEV014	cacctgcacgtAACGTTGGCATTAAAGGCATACAGATTTACATACCGACCCAGTGCGTTAATCAGTCGGAGTTGGAGAAATTTGATGGAGTGTCGCAGGGCAAATACACGATTGGCCTTGGACAGacgtgcaggtg	136
MEV015	cacctgcacgtACAGACTAATATGTCGTTTGTTAACGACCGCGAAGATATATACTCAATGTCTTTGACCGTGCTGTCGAAGCTGATAAAGAGCTACAATATAGACACTAATAAAATTGGacgtgcaggtg	130
MEV016	cacctgcacgtTTGGCCGCTTAGAAGTTGGCACCGAAACCCTTATTGACAAGTCTAAGTCGGTTAAGTCGGTTCTGATGCAGCTGTTTGGCGAAAATACCGACGTTGAAGGCATTGACACACTCAacgtgcaggtg	136
MEV017	cacctgcacgtCTCAACGCATGCTACGGCGGCACTAATGCTCTGTTCAATTCGCTGAATTGGATTGAATCGAATGCCTGGGATGGCCGCGACGCAATTGTCGTGTGTGGCGATATTGCAATATACGacgtgcaggtg	137
MEV018	cacctgcacgtTACGATAAGGGCGCAGCCCGCCCGACTGGCGGCGCAGGCACCGTGGCGATGTGGATAGGCCCAGATGCGCCGATTGTCTTTGACTCGGTCCGCGCGTCGTACATGGAACacgtgcaggtg	131
MEV019	cacctgcacgtGAACACGCATACGATTTTTACAAGCCGGATTTCACTAGTGAATATCCATACGTTGATGGCCATTTTTCCTTAACCTGCTACGTTAAGGCGCTCGATCAGGTGTACAAGAGCTAacgtgcaggtg	135
MEV020	cacctgcacgtGCTATTCTAAGAAGGCGATTTCGAAAGGGCTGGTGAGTGATCCTGCGGGCTCAGATGCGCTGAATGTGCTGAAATATTTCGACTACAATGTGTTCCATGTGCCGACTTGCAAacgtgcaggtg	134
MEV021	cacctgcacgtGCAAACTGGTTACGAAATCCTACGGCCGCTTATTGTATAATGATTTCCGCGCAAACCCACAGCTGTTCCCGGAAGTGGACGCAGAATTAGCGACCAGAGATTATGACGAATCGacgtgcaggtg	135
MEV022	cacctgcacgtATCGTTAACTGATAAGAATATTGAAAAAACCTTTGTGAACGTGGCGAAGCCGTTCCACAAAGAGCGCGTGGCACAGTCGCTGATTGTGCCGACGAATACGGGCAATATGTACACTGCacgtgcaggtg	139
MEV023	cacctgcacgtCTGCCTCGGTGTATGCAGCATTTGCCTCGTTGTTAAATTATGTGGGTTCGGACGACTTACAGGGAAAGCGGGTGGGCTTATTTTCGTACGGCTCTGGCTTAGCGGCCTCGacgtgcaggtg	132
MEV024	cacctgcacgtCTCGTTGTATTCGTGTAAAATTGTGGGCGACGTTCAGCATATTATAAAGGAATTAGATATTACCAATAAATTAGCAAAGCGCATAACTGAAACCCCGAAGGATTACGAAacgtgcaggtg	131
MEV025	cacctgcacgtCGAAGCGGCAATAGAACTGCGCGAAAACGCACATCTGAAGAAGAATTTCAAACCACAGGGCTCTATTGAGCATCTGCAGAGCGGCGTGTACTACCTGACTAATATAGATGACacgtgcaggtg	134
MEV026	cacctgcacgtTGACAAATTTCGCCGCTCGTACGATGTGAAAAAAtaaGGCCTcgaTGGCCGTGAACTGGATAGTGAAATAatgCCCCCCTTGTTCAAGGGTCTTAAACAAATGGCCAAGacgtgcaggtg	131
MEV027	cacctgcacgtCAAGCCGATTGCATATGTGTCCCGCTTTTCAGCTAAACGACCGATTCATATCATCCTCTTTTCGTTGATAATCTCTGCCTTCGCGTATTTGTCTGTTATTCAATATTACTTCAACGGCTGGacgtgcaggtg	143
MEV028	cacctgcacgtCTGGCAGTTGGATTCCAACAGCGTGTTTGAAACCGCGCCGAACAAAGACTCTAATACCTTGTTTCAGGAATGCTCTCATTACTACCGCGATTCTTCGTTGGATGGCTGGGTCTacgtgcaggtg	135
MEV029	cacctgcacgtGTCTCCATAACTGCTCATGAAGCGAGCGAGTTACCGGCACCGCACCATTACTATTTGTTAAATCTTAATTTCAACAGCCCAAACGAAACCGACTCTATTCCGGAAacgtgcaggtg	127
MEV030	cacctgcacgtGGAATTGGCGAATACAGTGTTTGAGAAAGATAACACGAAATATATTCTTCAGGAAGATCTAAGCGTGTCTAAAGAAATTTCGTCGACCGATGGTACAAAATGGCGTTTACGCAGCGACCacgtgcaggtg	141
MEV031	cacctgcacgtGACCGCAAAAGCCTCTTCGACGTCAAGACATTAGCCTATTCGCTATACGATGTCTTTTCCGAAAACGTCACTCAGGCCGACCCCTTTGACGTTCTCATTATGGTacgtgcaggtg	126
MEV032	cacctgcacgtTGGTGACCGCATACTTGATGATGTTCTACACTATCTTCGGACTATTCAACGACATGCGTAAGACTGGGTCCAACTTTTGGCTGAGTGCATCGACGGTAGTTAACTCGGCCTCCTacgtgcaggtg	136
MEV033	cacctgcacgtTCCTCCCTCTTCTTAGCCCTGTATGTTACTCAGTGCATTTTGGGAAAAGAAGTGTCTGCCTTAACCCTCTTTGAAGGCCTGCCATTCATTGTCGTGGTGGTGGGCTTCAAGCAacgtgcaggtg	135
MEV034	cacctgcacgtAGCACAAAATAAAGATTGCACAATATGCACTTGAGAAATTTGAACGCGTTGGCTTATCGAAACGTATTACCACTGATGAAATAGTGTTTGAATCTGTAAGTGAAGAGGGCGGCCGGCTGacgtgcaggtg	141
MEV035	cacctgcacgtGCTGATTCAGGACCATCTGCTCTGCATTTTTGCATTTATAGGTTGTTCGATGTATGCGCACCAGCTGAAGACCCTGACGAATTTCTGTATCTTATCCGCCTTacgtgcaggtg	124
MEV036	cacctgcacgtCCTTTATATTGATTTTTGAACTGATTTTAACCCCAACGTTTTATTCGGCGATATTAGCTCTCCGCCTTGAAATGAACGTGATACACCGCTCGACCATTATAAAGCAGACGTTAGAAGacgtgcaggtg	139
MEV037	cacctgcacgtGAAGAAGACGGCGTGGTGCCGTCGACGGCCCGCATAATTTCGAAAGCCGAAAAGAAATCTGTCTCGTCGTTCTTAAACCTAAGCGTAGTGGTTATTATAATGAAACTATCGGTTacgtgcaggtg	136
MEV038	cacctgcacgtGGTTATCCTTCTGTTTGTTTTCATAAATTTTTATAATTTTGGCGCCAACTGGGTTAACGATGCATTCAACTCCCTGTACTTCGATAAGGAACGGGTGTCGTTGCCGGATacgtgcaggtg	131
MEV039	cacctgcacgtGGATTTTATTACTTCAAACGCATCGGAAAATTTTAAAGAGCAGGCGATTGTGAGCGTTACTCCGTTATTATATTACAAACCTATTAAGTCTTACCAGAGAATTGAGGATATGGTGCTCacgtgcaggtg	140
MEV040	cacctgcacgtGCTCTTGCTGCTCCGGAACGTTAGCGTGGCAATTCGGGATCGTTTCGTTAGCAAATTAGTGCTCTCTGCATTAGTCTGTAGCGCGGTTATAAACGTATATTTACTGAacgtgcaggtg	129
MEV041	cacctgcacgtCTGAACGCGGCGCGCATTCATACTAGCTATACCGCCGACCAGCTGGTAAAAACCGAAGTTACTAAGAAGTCGTTTACCGCGCCAGTCCAGAAGGCGTCGACGCCGGTGTacgtgcaggtg	131
MEV042	cacctgcacgtGTGTTAACTAACAAAACGGTTATTTCGGGTTCAAAAGTTAAAAGCTTATCCTCGGCTCAGTCAAGTTCCTCCGGTCCATCCTCCTCGAGCGAGGAAGATGATTCTAGAGATATTGAAAGTCacgtgcaggtg	143
MEV043	cacctgcacgtAGTCTGGATAAGAAAATCCGGCCATTAGAAGAATTAGAAGCCTTATTAAGCAGCGGTAACACGAAACAGCTGAAGAATAAAGAGGTTGCGGCACTGGTGATTCACacgtgcaggtg	127
MEV044	cacctgcacgtTCACGGCAAGTTACCACTGTACGCGCTGGAGAAAAAATTAGGCGATACCACACGCGCTGTGGCTGTCCGGCGTAAGGCGCTCTCCATTCTGGCCGAAGCGCCAGTCTTAGCCTCacgtgcaggtg	136
MEV045	cacctgcacgtCCTCGGATCGGTTACCGTATAAAAACTATGACTACGACAGAGTCTTTGGAGCGTGCTGCGAAAACGTGATCGGCTACATGCCACTGCCTGTGGGCGTGATCGGACCTCTGacgtgcaggtg	132
MEV046	cacctgcacgtTCTGGTGATAGATGGCACGTCGTATCATATCCCGATGGCCACCACGGAGGGCTGCCTGGTCGCGTCGGCAATGCGGGGATGCAAGGCCATAAACGCGGGAGGCGGCGCCACGAacgtgcaggtg	135
MEV047	cacctgcacgtACGACCGTGTTAACCAAGGATGGCATGACGCGCGGACCGGTCGTTCGGTTCCCGACCCTGAAACGCTCGGGCGCATGCAAGATCTGGTTAGACTCCGAAGAGGGTCAGAATGCCATacgtgcaggtg	138
MEV048	cacctgcacgtCCATTAAAAAAGCGTTTAATTCGACGTCCCGCTTTGCCCGGCTTCAGCATATTCAGACCTGCTTGGCCGGTGATTTACTATTCATGCGCTTTCGCACGACCACCGGCGACacgtgcaggtg	132
MEV049	cacctgcacgtCGACGCCATGGGCATGAACATGATTTCGAAAGGCGTTGAATACTCCTTAAAGCAGATGGTCGAAGAGTATGGATGGGAAGATATGGAGGTGGTTTCTGTGTCGGGCAATTACTGCACTacgtgcaggtg	140
MEV050	cacctgcacgtCACTGACAAAAAACCGGCGGCAATAAATTGGATAGAAGGCCGGGGCAAGAGCGTTGTTGCCGAAGCGACCATTCCAGGCGATGTGGTTCGCAAAGTATTAAAAAGCacgtgcaggtg	128
MEV051	cacctgcacgtAAGCGATGTGTCTGCCCTGGTGGAGCTGAATATTGCGAAGAACCTGGTGGGTTCGGCCATGGCGGGGTCGGTGGGCGGTTTTAATGCCCATGCCGCGAACTTAGTAACGGCGGTGacgtgcaggtg	137
MEV052	cacctgcacgtGGTGTTCCTGGCCTTAGGTCAGGATCCAGCCCAGAACGTGGAAAGCTCTAATTGCATCACGCTGATGAAAGAAGTAGACGGCGATCTGCGCATTTCTGTCTCTATGCCGTCacgtgcaggtg	133
MEV053	cacctgcacgtCGTCTATAGAAGTCGGCACTATAGGCGGCGGCACCGTGTTGGAACCGCAGGGCGCAATGCTGGACTTATTAGGCGTCCGCGGACCCCATGCGACTGCGCCAGGCACTAATGCacgtgcaggtg	134
MEV054	cacctgcacgtATGCCCGGCAGTTAGCCCGCATCGTGGCATGCGCAGTTCTGGCCGGCGAATTATCTTTATGCGCGGCATTGGCCGCAGGACATCTGGTGCAGAGCCATATGACTCACAacgtgcaggtg	130
MEV055	cacctgcacgtCACAATCGTAAACCAGCGGAACCGACGAAACCAAATAACCTGGACGCAACCGATATCAACCGGCTGAAAGATGGGTCTGTTACTTGTATTAAATCTtaaGGCCTTCTTGGCCaaaaacgtgcaggtg	138

## Sheet: Supplemental Table S7
Supplemental Table S7. Primer sequence for the OGAB blocks for the artificial mevalonate operon construction
OGAB block name	Restrictin enzyme	Name	Sequence (5' to 3')	Length (nt)	Name of OGAB block plasmid	Strain name	Host E. coli strain
MEV001	AarI	MEV001F	CACCTGCACGTATTAGGCCTGTTTGGCCGTGACACCGGACAATGAGTAATGTCGCAAAATGTGTACATTGTCTCAACCGC	80	pMEV001-49	MEC12301	JM109
		MEV001R	CACCTGCACGTGACAACGAGCCTTGGAAGGAGCCAATCGGAGTGCGTGCGGTTGAGACAATGTACACATTTTGCGACATT	80
MEV002	AarI	MEV002F	CACCTGCACGTTGTCTTCTAAGACGGCCGTAGAACTGGGCGCGGTGGCGTTAAAAGGAGCACTGGCGAAGGTGCCGGAAC	80	pMEV002-102	MEC12302	JM109
		MEV002R	CACCTGCACGTGAGAGCACATTGCCAAAAATAATTTCGTCAAAATCCTTAGAGGCATCCAGTTCCGGCACCTTCGCCAGT	80
MEV003	AarI	MEV003F	CACCTGCACGTTCTCGGCAAACCTGGGACAGGCGCCCGCACGCCAGGTGGCGCTGGCGGCAGGCCTGAGCAACCATATAG	80	pMEV003-116	MEC12303	JM109
		MEV003R	CACCTGCACGTCATCGCAGAGGCGCAAACCTTATTCACCGTACTGGCCACTATATGGTTGCTCAGGCCTGCCGCCAGCGC	80
MEV004	AarI	MEV004F	CACCTGCACGTGATGAAGGCCATAATTCTGGGCGCGCAGTCTATAAAATGCGGCAACGCGGATGTGGTTGTCGCGGGCGG	80	pMEV004-82	MEC12304	JM109
		MEV004R	CACCTGCACGTCGTGCGGCCGGCATGTAGTACGGGGCATTGGTCATCGATTCGCAGCCGCCCGCGACAACCACATCCGCG	80
MEV005	AarI	MEV005F	CACCTGCACGTCACGGGCTGGCGCAAAATTTGGACAGACCGTGCTCGTGGATGGCGTTGAACGCGATGGGCTGAATGATG	80	pMEV005-83	MEC12305	JM109
		MEV005R	CACCTGCACGTGTGCGCACTTTTCGGCGTGGACGCCCATTGCCAAGCCATCGTAAGCATCATTCAGCCCATCGCGTTCAA	80
MEV006	AarI	MEV006F	CACCTGCACGTGCACGGGATTGGGATATTACCCGCGAACAGCAGGACAACTTTGCAATAGAATCTTACCAGAAATCGCAG	80	pMEV006-84	MEC12306	JM109
		MEV006R	CACCTGCACGTGGACAATTTCGTTGTCGAATTTGCCTTCCTTCTGCGATTTCTGCGATTTCTGGTAAGATTCTATTGCAA	80
MEV007	AarI	MEV007F	CACCTGCACGTGTCCCAGTGACTATTAAGGGTTTTCGCGGCAAGCCAGATACCCAGGTTACAAAGGACGAGGAACCAGCG	80	pMEV007-85	MEC12307	JM109
		MEV007R	CACCTGCACGTTGGAACACGGTACGGGCCGAGCGCAGTTTTTCCACGTGTAAGCGCGCTGGTTCCTCGTCCTTTGTAACC	80
MEV008	AarI	MEV008F	CACCTGCACGTTCCAGAAAGAAAATGGCACCGTGACCGCAGCGAATGCGTCGCCGATAAATGATGGCGCGGCCGCAGTTA	80	pMEV008-8	MEC12308	JM109
		MEV008R	CACCTGCACGTCAGTGGCTTCAGGTTCTTTTCCTTCAGCACTTTTTCAGACACCAGTATAACTGCGGCCGCGCCATCATT	80
MEV009	AarI	MEV009F	CACCTGCACGTACTGGCGATTATAAAAGGCTGGGGCGAGGCAGCGCATCAGCCGGCGGATTTTACGTGGGCGCCGTCGCT	80	pMEV009-50	MEC12309	JM109
		MEV009R	CACCTGCACGTGAGTTTATGTCTTCTATTCCCGCATGTTTCAGCGCCTTCGGCACGGCGAGCGACGGCGCCCACGTAAAA	80
MEV010	AarI	MEV010F	CACCTGCACGTACTCGGTGGATTACTTTGAATTCAACGAAGCATTTTCAGTGGTTGGCCTGGTAAATACCAAGATTCTGA	80	pMEV010-10	MEC12310	JM109
		MEV010R	CACCTGCACGTCCACCGCGCCGCCATAGACGTTCACCTTCGACGGGTCCAACTTCAGAATCTTGGTATTTACCAGGCCAA	80
MEV011	AarI	MEV011F	CACCTGCACGTGTGGCGTTGGGCCACCCGCTGGGCTGCTCGGGCGCGCGCGTAGTGGTGACGCTTTTGTCTATATTACAA	80	pMEV011-11	MEC12311	JM109
		MEV011R	CACCTGCACGTGTTGCAAATTGCTGCCACGCCTATCTTGCCACCTTCCTGTTGTAATATAGACAAAAGCGTCACCACTAC	80
MEV012	AarI	MEV012F	CACCTGCACGTCAACGGCGGCGGCGGCGCGTCTTCGATTGTTATTGAAAAGATCTAAGGCCTTGATGGCCAACGCGGGAG	80	pMEV012-51	MEC12312	JM109
		MEV012R	CACCTGCACGTACCTTTAATGCCGCACCAGCAGAGTTTGGTGGATAGTTTCATGAAAAATCTCCCGCGTTGGCCATCAAG	80
MEV013	AarI	MEV013F	CACCTGCACGTAGGTCGCCTCCGTCCCCAGAAGCAGCAGCAGTTACACAACACGAATCTGCAGATGACCGAATTGAAAAA	80	pMEV013-68	MEC12313	JM109
		MEV013R	CACCTGCACGTCGTTCTGTGGGCGAGTTTTCTGTTCCGCAGTCTTCTGTTTTTTCAATTCGGTCATCTGCAGATTCGTGT	80
MEV014	AarI	MEV014F	CACCTGCACGTAACGTTGGCATTAAAGGCATACAGATTTACATACCGACCCAGTGCGTTAATCAGTCGGAGTTGGAGAAA	80	pMEV014-69	MEC12314	JM109
		MEV014R	CACCTGCACGTCTGTCCAAGGCCAATCGTGTATTTGCCCTGCGACACTCCATCAAATTTCTCCAACTCCGACTGATTAAC	80
MEV015	AarI	MEV015F	CACCTGCACGTACAGACTAATATGTCGTTTGTTAACGACCGCGAAGATATATACTCAATGTCTTTGACCGTGCTGTCGAA	80	pMEV015-119	MEC12315	JM109
		MEV015R	CACCTGCACGTCCAATTTTATTAGTGTCTATATTGTAGCTCTTTATCAGCTTCGACAGCACGGTCAAAGACATTGAGTAT	80
MEV016	AarI	MEV016F	CACCTGCACGTTTGGCCGCTTAGAAGTTGGCACCGAAACCCTTATTGACAAGTCTAAGTCGGTTAAGTCGGTTCTGATGC	80	pMEV016-16	MEC12316	JM109
		MEV016R	CACCTGCACGTTGAGTGTGTCAATGCCTTCAACGTCGGTATTTTCGCCAAACAGCTGCATCAGAACCGACTTAACCGACT	80
MEV017	AarI	MEV017F	CACCTGCACGTCTCAACGCATGCTACGGCGGCACTAATGCTCTGTTCAATTCGCTGAATTGGATTGAATCGAATGCCTGG	80	pMEV017-1	MEC12317	JM109
		MEV017R	CACCTGCACGTCGTATATTGCAATATCGCCACACACGACAATTGCGTCGCGGCCATCCCAGGCATTCGATTCAATCCAAT	80
MEV018	AarI	MEV018F	CACCTGCACGTTACGATAAGGGCGCAGCCCGCCCGACTGGCGGCGCAGGCACCGTGGCGATGTGGATAGGCCCAGATGCG	80	pMEV018-18	MEC12318	DH5α
		MEV018R	CACCTGCACGTGTTCCATGTACGACGCGCGGACCGAGTCAAAGACAATCGGCGCATCTGGGCCTATCCACATCGCCACGG	80
MEV019	AarI	MEV019F	CACCTGCACGTGAACACGCATACGATTTTTACAAGCCGGATTTCACTAGTGAATATCCATACGTTGATGGCCATTTTTCC	80	pMEV019-19	MEC12319	JM109
		MEV019R	CACCTGCACGTTAGCTCTTGTACACCTGATCGAGCGCCTTAACGTAGCAGGTTAAGGAAAAATGGCCATCAACGTATGGA	80
MEV020	AarI	MEV020F	CACCTGCACGTGCTATTCTAAGAAGGCGATTTCGAAAGGGCTGGTGAGTGATCCTGCGGGCTCAGATGCGCTGAATGTGC	80	pMEV020(new)-6	MEC11764	JM109
		MEV020R	CACCTGCACGTTTGCAAGTCGGCACATGGAACACATTGTAGTCGAAATATTTCAGCACATTCAGCGCATCTGAGCCCGCA	80
MEV021	AarI	MEV021F	CACCTGCACGTGCAAACTGGTTACGAAATCCTACGGCCGCTTATTGTATAATGATTTCCGCGCAAACCCACAGCTGTTCC	80	pMEV021(new)-1	MEC11763	JM109
		MEV021R	CACCTGCACGTCGATTCGTCATAATCTCTGGTCGCTAATTCTGCGTCCACTTCCGGGAACAGCTGTGGGTTTGCGCGGAA	80
MEV022	AarI	MEV022F	CACCTGCACGTATCGTTAACTGATAAGAATATTGAAAAAACCTTTGTGAACGTGGCGAAGCCGTTCCACAAAGAGCGCGT	80	pMEV022-87	MEC12322	JM109
		MEV022R	CACCTGCACGTGCAGTGTACATATTGCCCGTATTCGTCGGCACAATCAGCGACTGTGCCACGCGCTCTTTGTGGAACGGC	80
MEV023	AarI	MEV023F	CACCTGCACGTCTGCCTCGGTGTATGCAGCATTTGCCTCGTTGTTAAATTATGTGGGTTCGGACGACTTACAGGGAAAGC	80	pMEV023-23	MEC12323	JM109
		MEV023R	CACCTGCACGTCGAGGCCGCTAAGCCAGAGCCGTACGAAAATAAGCCCACCCGCTTTCCCTGTAAGTCGTCCGAACCCAC	80
MEV024	AarI	MEV024F	CACCTGCACGTCTCGTTGTATTCGTGTAAAATTGTGGGCGACGTTCAGCATATTATAAAGGAATTAGATATTACCAATAA	80	pMEV024-56	MEC12324	JM109
		MEV024R	CACCTGCACGTTTCGTAATCCTTCGGGGTTTCAGTTATGCGCTTTGCTAATTTATTGGTAATATCTAATTCCTTTATAAT	80
MEV025	AarI	MEV025F	CACCTGCACGTCGAAGCGGCAATAGAACTGCGCGAAAACGCACATCTGAAGAAGAATTTCAAACCACAGGGCTCTATTGA	80	pMEV025-57	MEC12325	JM109
		MEV025R	CACCTGCACGTGTCATCTATATTAGTCAGGTAGTACACGCCGCTCTGCAGATGCTCAATAGAGCCCTGTGGTTTGAAATT	80
MEV026	AarI	MEV026F	CACCTGCACGTTGACAAATTTCGCCGCTCGTACGATGTGAAAAAATAAGGCCTCGATGGCCGTGAACTGGATAGTGAAAT	80	pMEV026-74	MEC12326	JM109
		MEV026R	CACCTGCACGTCTTGGCCATTTGTTTAAGACCCTTGAACAAGGGGGGCATTATTTCACTATCCAGTTCACGGCCATCGAG	80
MEV027	AarI	MEV027F	CACCTGCACGTCAAGCCGATTGCATATGTGTCCCGCTTTTCAGCTAAACGACCGATTCATATCATCCTCTTTTCGTTGAT	80	pMEV027-1	MEC12327	DH5α
		MEV027R	CACCTGCACGTCCAGCCGTTGAAGTAATATTGAATAACAGACAAATACGCGAAGGCAGAGATTATCAACGAAAAGAGGAT	80
MEV028	AarI	MEV028F	CACCTGCACGTCTGGCAGTTGGATTCCAACAGCGTGTTTGAAACCGCGCCGAACAAAGACTCTAATACCTTGTTTCAGGA	80	pMEV028-28	MEC12328	JM109
		MEV028R	CACCTGCACGTAGACCCAGCCATCCAACGAAGAATCGCGGTAGTAATGAGAGCATTCCTGAAACAAGGTATTAGAGTCTT	80
MEV029	AarI	MEV029F	CACCTGCACGTGTCTCCATAACTGCTCATGAAGCGAGCGAGTTACCGGCACCGCACCATTACTATTTGTTAAATCTTAAT	80	pMEV029-29	MEC12329	JM109
		MEV029R	CACCTGCACGTTTCCGGAATAGAGTCGGTTTCGTTTGGGCTGTTGAAATTAAGATTTAACAAATAGTAATGGTGCGGTGC	80
MEV030	AarI	MEV030F	CACCTGCACGTGGAATTGGCGAATACAGTGTTTGAGAAAGATAACACGAAATATATTCTTCAGGAAGATCTAAGCGTGTC	80	pMEV030-79	MEC12330	JM109
		MEV030R	CACCTGCACGTGGTCGCTGCGTAAACGCCATTTTGTACCATCGGTCGACGAAATTTCTTTAGACACGCTTAGATCTTCCT	80
MEV031	AarI	MEV031F	CACCTGCACGTGACCGCAAAAGCCTCTTCGACGTCAAGACATTAGCCTATTCGCTATACGATGTCTTTTCCGAAAACGTC	80	pMEV031-61	MEC12331	JM109
		MEV031R	CACCTGCACGTACCATAATGAGAACGTCAAAGGGGTCGGCCTGAGTGACGTTTTCGGAAAAGACATCGTATAGCGAATAG	80
MEV032	AarI	MEV032F	CACCTGCACGTTGGTGACCGCATACTTGATGATGTTCTACACTATCTTCGGACTATTCAACGACATGCGTAAGACTGGGT	80	pMEV032-32	MEC12332	JM109
		MEV032R	CACCTGCACGTAGGAGGCCGAGTTAACTACCGTCGATGCACTCAGCCAAAAGTTGGACCCAGTCTTACGCATGTCGTTGA	80
MEV033	AarI	MEV033F	CACCTGCACGTTCCTCCCTCTTCTTAGCCCTGTATGTTACTCAGTGCATTTTGGGAAAAGAAGTGTCTGCCTTAACCCTC	80	pMEV033-62	MEC12333	JM109
		MEV033R	CACCTGCACGTTGCTTGAAGCCCACCACCACGACAATGAATGGCAGGCCTTCAAAGAGGGTTAAGGCAGACACTTCTTTT	80
MEV034	AarI	MEV034F	CACCTGCACGTAGCACAAAATAAAGATTGCACAATATGCACTTGAGAAATTTGAACGCGTTGGCTTATCGAAACGTATTA	80	pMEV034-63	MEC12334	JM109
		MEV034R	CACCTGCACGTCAGCCGGCCGCCCTCTTCACTTACAGATTCAAACACTATTTCATCAGTGGTAATACGTTTCGATAAGCC	80
MEV035	AarI	MEV035F	CACCTGCACGTGCTGATTCAGGACCATCTGCTCTGCATTTTTGCATTTATAGGTTGTTCGATGTATGCGCACCAGCTGAA	80	pMEV035-35	MEC12335	JM109
		MEV035R	CACCTGCACGTAAGGCGGATAAGATACAGAAATTCGTCAGGGTCTTCAGCTGGTGCGCATACATCGAACAACCTATAAAT	80
MEV036	AarI	MEV036F	CACCTGCACGTCCTTTATATTGATTTTTGAACTGATTTTAACCCCAACGTTTTATTCGGCGATATTAGCTCTCCGCCTTG	80	pMEV036-113	MEC12336	JM109
		MEV036R	CACCTGCACGTCTTCTAACGTCTGCTTTATAATGGTCGAGCGGTGTATCACGTTCATTTCAAGGCGGAGAGCTAATATCG	80
MEV037	AarI	MEV037F	CACCTGCACGTGAAGAAGACGGCGTGGTGCCGTCGACGGCCCGCATAATTTCGAAAGCCGAAAAGAAATCTGTCTCGTCG	80	pMEV037-37	MEC12337	JM109
		MEV037R	CACCTGCACGTAACCGATAGTTTCATTATAATAACCACTACGCTTAGGTTTAAGAACGACGAGACAGATTTCTTTTCGGC	80
MEV038	AarI	MEV038F	CACCTGCACGTGGTTATCCTTCTGTTTGTTTTCATAAATTTTTATAATTTTGGCGCCAACTGGGTTAACGATGCATTCAA	80	pMEV038-38	MEC12338	JM109
		MEV038R	CACCTGCACGTATCCGGCAACGACACCCGTTCCTTATCGAAGTACAGGGAGTTGAATGCATCGTTAACCCAGTTGGCGCC	80
MEV039	AarI	MEV039F	CACCTGCACGTGGATTTTATTACTTCAAACGCATCGGAAAATTTTAAAGAGCAGGCGATTGTGAGCGTTACTCCGTTATT	80	pMEV039-39	MEC12339	JM109
		MEV039R	CACCTGCACGTGAGCACCATATCCTCAATTCTCTGGTAAGACTTAATAGGTTTGTAATATAATAACGGAGTAACGCTCAC	80
MEV040	AarI	MEV040F	CACCTGCACGTGCTCTTGCTGCTCCGGAACGTTAGCGTGGCAATTCGGGATCGTTTCGTTAGCAAATTAGTGCTCTCTGC	80	pMEV040-40	MEC12340	JM109
		MEV040R	CACCTGCACGTTCAGTAAATATACGTTTATAACCGCGCTACAGACTAATGCAGAGAGCACTAATTTGCTAACGAAACGAT	80
MEV041	AarI	MEV041F	CACCTGCACGTCTGAACGCGGCGCGCATTCATACTAGCTATACCGCCGACCAGCTGGTAAAAACCGAAGTTACTAAGAAG	80	pMEV041-41	MEC12341	JM109
		MEV041R	CACCTGCACGTACACCGGCGTCGACGCCTTCTGGACTGGCGCGGTAAACGACTTCTTAGTAACTTCGGTTTTTACCAGCT	80
MEV042	AarI	MEV042F	CACCTGCACGTGTGTTAACTAACAAAACGGTTATTTCGGGTTCAAAAGTTAAAAGCTTATCCTCGGCTCAGTCAAGTTCC	80	pMEV042-65	MEC12342	JM109
		MEV042R	CACCTGCACGTGACTTTCAATATCTCTAGAATCATCTTCCTCGCTCGAGGAGGATGGACCGGAGGAACTTGACTGAGCCG	80
MEV043	AarI	MEV043F	CACCTGCACGTAGTCTGGATAAGAAAATCCGGCCATTAGAAGAATTAGAAGCCTTATTAAGCAGCGGTAACACGAAACAG	80	pMEV043-66	MEC12343	JM109
		MEV043R	CACCTGCACGTGTGAATCACCAGTGCCGCAACCTCTTTATTCTTCAGCTGTTTCGTGTTACCGCTGCTTAATAAGGCTTC	80
MEV044	AarI	MEV044F	CACCTGCACGTTCACGGCAAGTTACCACTGTACGCGCTGGAGAAAAAATTAGGCGATACCACACGCGCTGTGGCTGTCCG	80	pMEV044-44	MEC12344	JM109
		MEV044R	CACCTGCACGTGAGGCTAAGACTGGCGCTTCGGCCAGAATGGAGAGCGCCTTACGCCGGACAGCCACAGCGCGTGTGGTA	80
MEV045	AarI	MEV045F	CACCTGCACGTCCTCGGATCGGTTACCGTATAAAAACTATGACTACGACAGAGTCTTTGGAGCGTGCTGCGAAAACGTGA	80	pMEV045-45	MEC12345	JM109
		MEV045R	CACCTGCACGTCAGAGGTCCGATCACGCCCACAGGCAGTGGCATGTAGCCGATCACGTTTTCGCAGCACGCTCCAAAGAC	80
MEV046	AarI	MEV046F	CACCTGCACGTTCTGGTGATAGATGGCACGTCGTATCATATCCCGATGGCCACCACGGAGGGCTGCCTGGTCGCGTCGGC	80	pMEV046-46	MEC12346	JM109
		MEV046R	CACCTGCACGTTCGTGGCGCCGCCTCCCGCGTTTATGGCCTTGCATCCCCGCATTGCCGACGCGACCAGGCAGCCCTCCG	80
MEV047	AarI	MEV047F	CACCTGCACGTACGACCGTGTTAACCAAGGATGGCATGACGCGCGGACCGGTCGTTCGGTTCCCGACCCTGAAACGCTCG	80	pMEV047-47	MEC12347	JM109
		MEV047R	CACCTGCACGTATGGCATTCTGACCCTCTTCGGAGTCTAACCAGATCTTGCATGCGCCCGAGCGTTTCAGGGTCGGGAAC	80
MEV048	AarI	MEV048F	CACCTGCACGTCCATTAAAAAAGCGTTTAATTCGACGTCCCGCTTTGCCCGGCTTCAGCATATTCAGACCTGCTTGGCCG	80	pMEV048-48	MEC12348	JM109
		MEV048R	CACCTGCACGTGTCGCCGGTGGTCGTGCGAAAGCGCATGAATAGTAAATCACCGGCCAAGCAGGTCTGAATATGCTGAAG	80
MEV049	AarI	MEV049F	CACCTGCACGTCGACGCCATGGGCATGAACATGATTTCGAAAGGCGTTGAATACTCCTTAAAGCAGATGGTCGAAGAGTA	80	pMEV049-1	MEC12349	JM109
		MEV049R	CACCTGCACGTAGTGCAGTAATTGCCCGACACAGAAACCACCTCCATATCTTCCCATCCATACTCTTCGACCATCTGCTT	80
MEV050	AarI	MEV050F	CACCTGCACGTCACTGACAAAAAACCGGCGGCAATAAATTGGATAGAAGGCCGGGGCAAGAGCGTTGTTGCCGAAGCGAC	80	pMEV050-5	MEC12350	JM109
		MEV050R	CACCTGCACGTGCTTTTTAATACTTTGCGAACCACATCGCCTGGAATGGTCGCTTCGGCAACAACGCTCTTGCCCCGGCC	80
MEV051	AarI	MEV051F	CACCTGCACGTAAGCGATGTGTCTGCCCTGGTGGAGCTGAATATTGCGAAGAACCTGGTGGGTTCGGCCATGGCGGGGTC	80	pMEV051-9	MEC12351	JM109
		MEV051R	CACCTGCACGTCACCGCCGTTACTAAGTTCGCGGCATGGGCATTAAAACCGCCCACCGACCCCGCCATGGCCGAACCCAC	80
MEV052	AarI	MEV052F	CACCTGCACGTGGTGTTCCTGGCCTTAGGTCAGGATCCAGCCCAGAACGTGGAAAGCTCTAATTGCATCACGCTGATGAA	80	pMEV052-30	MEC12352	JM109
		MEV052R	CACCTGCACGTGACGGCATAGAGACAGAAATGCGCAGATCGCCGTCTACTTCTTTCATCAGCGTGATGCAATTAGAGCTT	80
MEV053	AarI	MEV053F	CACCTGCACGTCGTCTATAGAAGTCGGCACTATAGGCGGCGGCACCGTGTTGGAACCGCAGGGCGCAATGCTGGACTTAT	80	pMEV053-19	MEC12353	JM109
		MEV053R	CACCTGCACGTGCATTAGTGCCTGGCGCAGTCGCATGGGGTCCGCGGACGCCTAATAAGTCCAGCATTGCGCCCTGCGGT	80
MEV054	AarI	MEV054F	CACCTGCACGTATGCCCGGCAGTTAGCCCGCATCGTGGCATGCGCAGTTCTGGCCGGCGAATTATCTTTATGCGCGGCAT	80	pMEV054-21	MEC12354	JM109
		MEV054R	CACCTGCACGTTGTGAGTCATATGGCTCTGCACCAGATGTCCTGCGGCCAATGCCGCGCATAAAGATAATTCGCCGGCCA	80
MEV055	AarI	MEV055F	CACCTGCACGTCACAATCGTAAACCAGCGGAACCGACGAAACCAAATAACCTGGACGCAACCGATATCAACCGGCTGAAA	80	pMEV055-27	MEC12355	JM109
		MEV055R	CACCTGCACGTTTTTGGCCAAGAAGGCCTTAAGATTTAATACAAGTAACAGACCCATCTTTCAGCCGGTTGATATCGGTT	80

## Sheet: Supplemental Table S8
Supplemental Table S8. Time course of the ligation yield of all junction in lambda genome reconstruction
*Name of junction	Protrusion sequence (5'-3')	0 min	1.25 min	2.5 min	5 min	10 min	20 min	40 min	80 min	160 min	320 min
LIG000	ATTA	0	0.117367	0.174932	0.316462	1	0.925209	0.862564	0.888978	0.679525	0.678247
LIG001	ATGC	0	0.536073	0.785339	0.914266	0.924454	0.949787	0.939156	0.973983	0.946426	0.96225
LIG002	ATGG	1.11153e-06	0.635524	0.773935	0.81112	0.845232	0.836274	0.839112	0.85477	0.847824	0.844138
LIG003	CACG	1.80576e-06	0.880443	0.948243	0.909992	0.959053	0.954022	0.9796	1.00479	1.02657	1.01755
LIG004	AACG	1.17633e-06	0.901065	0.944534	1.04169	0.970093	0.991451	0.949013	1.00451	1.04993	1.06825
LIG005	CTGA	1.46467e-06	0.092427	0.20594	0.64245	0.735142	0.851746	0.881121	0.927185	1.02659	0.998451
LIG006	GGAT	0	0.375119	0.633087	0.816205	0.862177	0.865863	0.911765	0.922609	0.943543	0.926582
LIG007	TACC	0	0.436583	1.17684	0.897996	0.886049	0.911506	0.894049	0.956556	0.94233	0.994195
LIG008	GCTA	8.08163e-07	0.408721	0.679121	0.844428	0.878565	0.872176	0.898063	0.93147	0.920772	0.953495
LIG009	GAGC	9.82852e-07	0.490332	0.759328	0.861519	0.895842	0.886755	0.940544	0.922132	0.95248	0.949163
LIG010	AGAG	2.01934e-06	0.564678	0.757727	0.835312	0.86096	0.87432	0.886711	0.948314	0.899001	0.910848
LIG011	AGTC	1.08626e-06	0.646808	0.789476	0.874037	0.934454	0.917315	0.921814	0.921251	0.938201	1.01021
LIG012	GAAG	5.90938e-07	0.577085	0.846479	0.891433	0.944456	0.888799	0.946391	0.915603	0.917992	0.919785
LIG013	CAGA	1.06961e-06	0.638496	0.823436	0.943472	0.915838	0.917437	0.935573	0.951767	0.916467	0.973434
LIG014	CTGG	1.15196e-06	0.829205	0.967975	0.956388	0.961958	0.951646	0.955755	0.961303	0.969334	0.973028
LIG015	TCGT	1.4103e-06	0.559237	0.837555	0.88687	0.885791	0.909373	0.930127	0.940475	0.959829	0.963948
LIG016	AGCA	6.83969e-07	0.911396	0.894156	1.01579	0.947966	1.01636	0.941841	1.01055	0.962573	1.02355
LIG017	CCTG	4.23746e-07	0.808222	0.857587	1.07264	0.823999	0.923694	0.812125	0.826774	0.910899	0.988499
LIG018	TGAG	7.31477e-06	0.767715	0.913052	0.906696	0.948995	0.956253	0.942012	0.959833	0.979712	0.936401
LIG019	TGTG	1.36636e-06	0.930608	0.873492	0.950968	0.959575	0.965186	0.948956	1.01012	0.908408	0.887702
LIG020	CTCC	1.23486e-06	0.680867	1.00974	1.15954	1.18832	1.1732	1.18089	1.20328	1.16256	1.19701
LIG021	GTGG	1.09876e-06	0.2524	0.520464	0.892296	0.980162	1.00616	1.09195	1.06982	1.06774	1.03606
LIG022	GTCG	9.14218e-07	0.843231	0.941025	0.972547	0.96553	0.971672	0.949235	0.970122	0.956356	0.95944
LIG023	GCAC	0.000114851	0.657626	0.892939	0.924652	0.996119	0.976918	0.983738	0.96791	0.980112	1.00812
LIG024	GAGT	8.58931e-07	0.772918	0.927771	0.941627	0.946409	0.951586	0.942591	0.985609	0.959222	0.939711
LIG025	CTAC	1.02779e-06	0.294417	0.441919	0.789382	0.781793	0.908373	0.879967	0.951975	0.94238	0.987816
LIG026	GTCC	1.15676e-06	0.884705	0.845977	0.82311	0.837932	0.900346	0.92549	0.958118	0.932617	0.948119
LIG027	GGTC	2.63487e-07	0.775618	0.867671	0.905912	1.01137	0.915528	1.00646	0.9418	0.933366	0.938034
LIG028	ACTG	8.89204e-07	0.938661	0.956776	0.993509	0.957738	1.03778	0.974356	1.03888	0.931843	0.985815
LIG029	CGAG	7.48379e-07	0.845004	0.959888	0.922495	0.917354	0.994002	0.928328	0.977294	0.949013	0.97945
LIG030	ACAC	9.09768e-07	0.802307	0.903447	0.918966	0.917535	0.941053	0.864475	0.940959	0.937155	0.961653
LIG031	GTCT	1.66455e-06	0.968758	1.03418	1.07698	1.08075	1.06551	1.08557	1.08044	1.05422	1.09658
LIG032	ACCA	2.4278e-06	0.906893	1.03636	1.06093	1.05386	1.08265	1.09965	1.09597	1.12809	1.1402
LIG033	AGGA	7.39692e-07	0.586722	0.804782	0.87477	0.882414	0.903388	0.915316	0.927412	0.92211	0.893757
LIG034	AGGT	2.28243e-06	0.555386	0.732768	0.869037	0.894404	0.906167	0.880202	0.939519	0.886547	0.927413
LIG035	TGGA	4.48907e-07	0.198308	0.333431	0.653783	0.683709	0.767242	0.742357	0.821655	0.812147	0.872011
LIG036	TTCC	4.83789e-07	0.313266	0.55418	0.807206	0.811176	0.854973	0.853603	0.878874	0.907957	0.911529
LIG037	GCAA	2.05854e-06	0.193525	0.35509	0.789205	0.812269	0.879541	0.899399	0.945965	0.948729	1.00393
LIG038	CGTC	7.04881e-07	0.900015	0.911531	0.928368	0.925587	0.945642	0.943435	0.95849	1.00306	0.981536
LIG039	TGTC	1.51129e-06	0.643148	0.828088	0.947176	0.925881	0.968351	0.950342	0.983396	0.915071	0.987073
LIG040	TTCG	1.76614e-06	0.308984	0.531394	0.808246	0.8111	0.879025	0.86033	0.913169	0.890172	0.930803
LIG041	GAAC	9.12279e-07	0.736419	0.853815	0.853957	0.876396	0.878336	0.923773	0.945286	0.945003	0.965926
LIG042	CGTA	1.38747e-06	0.739027	0.824614	0.812939	0.8404	0.842106	0.819081	0.854318	0.862476	0.860208
LIG043	CAGC	4.35715e-07	0.836331	0.902623	0.988121	0.916127	0.953631	0.939785	0.997524	0.938138	0.976372
LIG044	CCAA	6.99005e-07	0.361792	0.583627	0.842305	0.887541	0.885828	0.912702	0.95327	0.967037	0.951261
LIG045	CCTT	1.61311e-06	0.848674	0.977634	0.904812	0.945858	0.90917	0.976566	0.92111	1.01341	0.946496
LIG046	AGTG	9.50549e-07	0.806284	0.862553	0.959813	0.880497	0.910879	0.871866	0.931875	0.902773	0.923999
LIG047	TGAC	1.57812e-06	0.746465	0.829627	0.824575	0.841413	0.801598	0.851764	0.848267	0.885282	0.8639
LIG048	CAAC	4.56516e-05	0.876633	0.892157	0.877983	0.858787	0.910296	0.892463	0.922854	0.926533	0.907073
LIG049	CTTG	6.73135e-05	0.734208	0.848266	0.917655	0.900344	0.916506	0.894373	0.925614	0.913645	0.961606
LIG050	AAAA	0	0.224548	0.385792	0.978586	1	1.16706	1.04637	1.12511	1.00759	0.92823
Figure version of this result is appeared in Fig. 12. *Primer sequences are indicated in Table S3.

## Sheet: Supplemental Table S9
Supplemental Table S9. Typical time schedule of this method
Day 1	Crude plasmid concentration measurement	1 h
	Plasmid Safe treatment	2 h
	DNA cleanup	1 h
Day 2	Purified plasmid concentration measurement (1st)	1 h
	Dilution of DNA	1 h
	Purified plasmid concentration measurement (2nd)	1 h
	Equimolar plasmid preparation	1 h
	Restriction enzyme digestion	2 h - overnight
Day 3	Size selection	3 h
	Purification of OGAB blocks	1 h
	Ligation	4 h - overnight
Day 4	B. subtilis transformation	7 h
	Plate incubation	Overnight
Day 5	Cultivation of transformants	4 h
	Plasmid preparation	2 h
	Plasmid structure check	2 h
